# Supplementary material for: Emergence of HPAI H5N6 Clade 2.3.4.4b in Wild Birds: A Case Study From South Korea, 2023
Source: Transbound Emerg Dis. 2024 Nov 20;2024:4141478. doi: 10.1155/tbed/4141478 (PMC12020246; doi:10.1155/tbed/4141478)
Supplement: Supporting Information 1 — Table S1: H5N6 highly pathogenic avian influenza A virus (AIV) isolated in this study. [file 4141478.f1.xlsx]

## Sheet: 전북대_H5N6
Supplementary Table 1. H5N6 highly pathogenic avian influenza A virus isolated in this study
Isolate ID	accession	segment	identifier	Subtype	Collection date	Avian species	Sample type
EPI_ISL_18918453	EPI3053908	PB2	A/mandarin_duck/South_Korea/23-JBN-F12-36/2023	H5N6	2023-12-19	mandarin duck	Feces
	EPI3053909	PB1	A/mandarin_duck/South_Korea/23-JBN-F12-36/2023
	EPI3053910	PA	A/mandarin_duck/South_Korea/23-JBN-F12-36/2023
	EPI3053911	HA	A/mandarin_duck/South_Korea/23-JBN-F12-36/2023
	EPI3053914	NP	A/mandarin_duck/South_Korea/23-JBN-F12-36/2023
	EPI3053915	NA	A/mandarin_duck/South_Korea/23-JBN-F12-36/2023
	EPI3053916	MP	A/mandarin_duck/South_Korea/23-JBN-F12-36/2023
	EPI3053917	NS	A/mandarin_duck/South_Korea/23-JBN-F12-36/2023
