# Supplementary material for: Emergence of HPAI H5N6 Clade 2.3.4.4b in Wild Birds: A Case Study From South Korea, 2023
Source: Transbound Emerg Dis. 2024 Nov 20;2024:4141478. doi: 10.1155/tbed/4141478 (PMC12020246; doi:10.1155/tbed/4141478)
Supplement: Supporting Information 2 — Table S2: List of influenza A viruses used for maximum-likelihood (ML) tree construction. [file 4141478.f2.xlsx]

## Sheet: PB2
Supplementary Table 2. List of Influenza A viruses used for maximum likelihood tree construction
Accession No.	Virus name	Subtype	Clade	Collection year	Country
EPI2058285	A/duck/Bangladesh/17D1854/2022	H5N1	2.3.2.1a	2022	Bangladesh
EPI2058322	A/duck/Bangladesh/18D1840/2022	H5N1	2.3.2.1a	2022	Bangladesh
EPI2058354	A/duck/Bangladesh/17D1868/2022	H5N1	2.3.2.1a	2022	Bangladesh
EPI1555849	A/duck/Bangladesh/34745/2018	H5N1	2.3.2.1a	2018	Bangladesh
EPI1581628	A/duck/Bangladesh/35440/2018	H5N1	2.3.2.1a	2018	Bangladesh
EPI2059221	A/duck/Bangladesh/17D1873/2022	H5N1	2.3.2.1a	2022	Bangladesh
EPI1600649	A/Muscovy_duck/Vietnam/HU10-1705/2018	H5N1	2.3.2.1c	2018	Vietnam
EPI2733735	A/chicken/Laos/M-FA00588/2022	H5N1	2.3.2.1c	2022	Laos
EPI1647371	A/muscovy_duck/East_Java/Av1576/2019	H5N1	2.3.2.1c	2019	Indonesia
EPI1647379	A/muscovy_duck/East_Java/Av1492/2019	H5N1	2.3.2.1c	2019	Indonesia
EPI1851026	A/duck/Laos/Xiengkhouang03/2019	H5N1	2.3.2.1c	2019	Laos
EPI2085867	A/chicken/East_Java/Av1955/2022	H5N1	2.3.2.1c	2022	Indonesia
EPI1591322	A/chicken/Cambodia/11/2018	H5N1	2.3.2.1c	2018	Cambodia
EPI1896093	A/duck/Sidenreng_Rappang/A07180110-11/2018	H5N1	2.3.2.1c	2018	Indonesia
EPI2159976	A/chicken/Eastern_China/QY5/2018	H5N2	2.3.2.1c	2018	China
EPI1665341	A/chicken/Long_An/1427VTC/2019	H5N1	2.3.2.1c	2019	Vietnam
EPI2366110	A/chicken/Guangxi/16/2019	H5N6	2.3.2.1c	2019	China
EPI1640882	A/duck/East_Java/Av679/2016	H5N1	2.3.2.1c	2016	Indonesia
EPI1583488	A/chicken/Nghe_An/08VTC/2018	H5N1	2.3.2.1c	2018	Vietnam
EPI1816325	A/chicken/Anhui/8.28_YHZGS012-O/2018	H5N6	2.3.4.2	2018	China
EPI1924301	A/mallard/Georgia/DT-22362/2020	H5N8	2.3.4.4b	2020	Georgia
EPI2581871	A/Duck/Cambodia/f6T241D4/2021	H5N8	2.3.4.4b	2021	Cambodia
EPI2733686	A/chicken/Laos/M-C02674/2022	H5N6	2.3.4.4b	2022	Laos
EPI1601903	A/Avian/Iran/38AMA/2019	H5N3	2.3.4.4b	2019	Iran
EPI2505469	A/duck/Hulu_Sungai_Utara/A0522064-03-04/2022	H5N1	2.3.4.4b	2022	Indonesia
EPI1200342	A/Mallard/Republic_of_Georgia/1/2018	H5N6	2.3.4.4b	2018	Georgia
EPI2363678	A/emu/Japan/TU21-12/2022	H5N1	2.3.4.4b	2022	Japan
EPI1849794	A/chicken/Miyazaki/L4T/2021	H5N8	2.3.4.4b	2021	Japan
EPI2062108	A/duck/Bangladesh/19D1874/2022	H5N1	2.3.4.4b	2022	Bangladesh
EPI2076235	A/chicken/Israel/88/2022	H5N1	2.3.4.4b	2022	Israel
EPI2255446	A/Duck/Cambodia/f1PPOreu241D3_C/2021	H5N8	2.3.4.4b	2021	Cambodia
EPI1814950	A/chicken/Kagawa/H8C/2020	H5N8	2.3.4.4b	2020	Japan
EPI2062121	A/duck/Bangladesh/19D1819/2021	H5N1	2.3.4.4b	2021	Bangladesh
EPI2195605	A/common_crane/Yunnan-Huize/24/2021	H5N8	2.3.4.4b	2021	China
EPI1997191	A/duck/Guizhou/S4702/2021	H5N6	2.3.4.4b	2021	China
EPI1997223	A/duck/Zhejiang/S4854/2021	H5N6	2.3.4.4b	2021	China
EPI2743176	A/eagle/Korea/22WC464/2023	H5N1	2.3.4.4b	2023	South_Korea
EPI2737492	A/duck/Vietnam/HU16-NS82/2023	H5N1	2.3.4.4b	2023	Vietnam
EPI1930196	A/Chicken/Guangdong/211064-4/2021	H5N6	2.3.4.4b	2021	China
EPI1930188	A/Chicken/Guangdong/211064-5/2021	H5N6	2.3.4.4b	2021	China
EPI1930335	A/Chicken/Hebei/211021/2021	H5N6	2.3.4.4b	2021	China
EPI1251113	A/chicken/Kagawa/1T-1/2018	H5N6	2.3.4.4b	2018	Japan
EPI1842149	A/chicken/Kagoshima/1T/2021	H5N8	2.3.4.4b	2021	Japan
EPI1897169	A/chicken/Pakistan/531/2018	H5N8	2.3.4.4b	2018	Pakistan
EPI1342084	A/chicken/Korea/H241/2018	H5N6	2.3.4.4b	2018	South_Korea
EPI2747735	A/chicken/Miyazaki/22A8T/2022	H5N1	2.3.4.4b	2022	Japan
EPI2747711	A/duck/Wakayama/22A1T/2022	H5N1	2.3.4.4b	2022	Japan
EPI2747799	A/quail/Saitama/22D3T/2023	H5N1	2.3.4.4b	2023	Japan
EPI2747783	A/chicken/Oita/22A4T/2023	H5N2	2.3.4.4b	2023	Japan
EPI2747663	A/chicken/Hokkaido/22A4T/2022	H5N1	2.3.4.4b	2022	Japan
EPI2898974	A/peregrine_falcon/Saga/4112A002/2023	H5N6	2.3.4.4b	2023	Japan
EPI2437577	A/Jiangsu/NJ210/2023	H5N1	2.3.4.4b	2023	China
EPI2029895	A/goose/Hunan/SE284/2022	H5N1	2.3.4.4b	2022	China
EPI1892751	A/turkey/Yunlin/18090003-3/2018	H5N2	2.3.4.4c	2018	Taiwan
EPI1892768	A/turkey/Yunlin/18120005-2/2018	H5N2	2.3.4.4c	2018	Taiwan
EPI1892655	A/goose/Yunlin/18090006-1/2018	H5N2	2.3.4.4c	2018	Taiwan
EPI1892599	A/goose/Yunlin/18030020-1/2018	H5N2	2.3.4.4c	2018	Taiwan
EPI1815880	A/chicken/Shanxi/04.28_TGRL024-O/2018	H5N6	2.3.4.4c	2018	China
EPI1891439	A/chicken/Taipei_City/18050010-8/2018	H5N2	2.3.4.4c	2018	Taiwan
EPI1787837	A/white_naped_crane/China/YA3/2018	H5N6	2.3.4.4e	2018	China
EPI1665373	A/chicken/Ba_Ria-Vung_Tau/21078VTC/2019	H5N6	2.3.4.4g	2019	Vietnam
EPI1583713	A/chicken/Nghe_An/27VTC/2018	H5N6	2.3.4.4h	2018	Vietnam
EPI2581879	A/Duck/China/H5N6/2020	H5N6	2.3.4.4h	2020	China
EPI1921352	A/duck/Laos/NL-2175410/2021	H5N6	2.3.4.4h	2021	Laos
EPI1815820	A/chicken/Anhui/11.29_YHZGS004-C/2018	H5N6	2.3.4.4h	2018	China
EPI1815824	A/chicken/Anhui/11.29_YHZGS009-O/2018	H5N6	2.3.4.4h	2018	China
EPI1815825	A/chicken/Anhui/11.29_YHZGS010-O/2018	H5N6	2.3.4.4h	2018	China
EPI1815822	A/chicken/Anhui/11.29_YHZGS007-O/2018	H5N6	2.3.4.4h	2018	China
EPI1815823	A/chicken/Anhui/11.29_YHZGS009-C/2018	H5N6	2.3.4.4h	2018	China
EPI1974313	A/Muscovy_duck/Vietnam/HN6606/2020	H5N6	2.3.4.4h	2020	Vietnam
EPI1815835	A/chicken/Anhui/11.29_YHZGS021-C/2018	H5N6	2.3.4.4h	2018	China
EPI1815841	A/chicken/Chongqing/10.28_RCTYH003-O/2018	H5N6	2.3.4.4h	2018	China
EPI1815829	A/chicken/Anhui/11.29_YHZGS014-O/2018	H5N6	2.3.4.4h	2018	China
EPI1815852	A/chicken/Henan/11.29_XXHM015-O/2018	H5N6	2.3.4.4h	2018	China
EPI1815869	A/chicken/Shanxi/11.30_TGRL002-O/2018	H5N6	2.3.4.4h	2018	China
EPI1815872	A/chicken/Shanxi/11.30_TGRL007-O/2018	H5N6	2.3.4.4h	2018	China
EPI1903570	A/Muscovy_duck/China/H5N6/2020	H5N6	2.3.4.4h	2020	China
EPI1816314	A/chicken/Chongqing/10.28_RCTYH007-O/2018	H5N2	2.3.4.4h	2018	China
EPI1816497	A/chicken/Henan/8.28_XXHM007-O/2018	H5N6	2.3.4.4h	2018	China
EPI1429226	A/Chicken/Suzhou/j5/2019	H5N6	2.3.4.4h	2019	China
EPI1816611	A/chicken/Jiangxi/4.25_NCNP6Q3-OC/2018	H5N6	2.3.4.4h	2018	China
EPI1816688	A/chicken/Anhui/2.22_YHZGS004-O/2019	H5N6	2.3.4.4h	2019	China
EPI1827316	A/chicken/Guizhou/8.26_ZYLJJ014-O/2018	H5N6	2.3.4.4h	2018	China
EPI1833220	A/chicken/Shandong/01.26_TAWL003-O/2019	H5N6	2.3.4.4h	2019	China
EPI1835220	A/duck/Jiangxi/12.17_NCNP71D4-O/2018	H5N6	2.3.4.4h	2018	China
EPI1835500	A/duck/Jiangxi/6.21_NCNP83S3-OC/2018	H5N6	2.3.4.4h	2018	China
EPI1825316	A/chicken/Anhui/2.22_YHZGS003-O/2019	H5N6	2.3.4.4h	2019	China
EPI1963268	A/chicken/Ha_Tinh/514VTC/2021	H5N6	2.3.4.4h	2021	Vietnam
EPI1930806	A/Whooper_Swan/Khuvsgul/#1/2020	H5N6	2.3.4.4h	2020	Mongolia
EPI1825340	A/chicken/Anhui/8.28_YHZGS017-O/2018	H5N6	2.3.4.4h	2018	China
EPI1776391	A/chicken/Japan/AQ-HE30-35C1/2018	H5N2	2.3.4.4h	2018	Japan
EPI1394240	A/Chicken/Yangzhou/f14/2018	H5N6	2.3.4.4h	2018	China
EPI1974481	A/duck/Vietnam/HN6471/2020	H3N2	3C.2a4	2020	Vietnam
EPI1974316	A/duck/Vietnam/HN6479/2020	H3N2	3C.2a4	2020	Vietnam
EPI2088460	A/Duck/Guangxi/H151/2020/H3N2	H3N2	3C.3a	2020	China
EPI2088468	A/Chicken/Sichuan/H157/2020/H3N2	H3N2	3C.3a	2020	China
EPI1903636	A/duck/Mongolia/MN18-13/2018	H3N8	3C.3a1	2018	Mongolia
EPI1814982	A/duck/Niigata/151106/2020	H5N8	Am_nonGsGD	2020	Japan
EPI1773145	A/chicken/Taiwan/A1/2019	H5N2	Am_nonGsGD	2019	Taiwan
EPI1528965	A/duck/Guangxi/S10712/2018	H5N3	EA_nonGsGD	2018	China
EPI1898264	A/duck/Tottori/Vac-T1/2020	H5N6	EA_nonGsGD	2020	Japan
EPI1997243	A/duck/Bangladesh/17D1839/2022	H5N3	EA_nonGsGD	2022	Bangladesh
EPI1903660	A/mallard/South_Korea/JB21-58/2019	H5N3	EA_nonGsGD	2019	South_Korea
EPI1817138	A/duck/Hokkaido/W44/2018	H5N2	EA_nonGsGD	2018	Japan
EPI1884511	A/whooper_swan/Henan/Y126/2018	H5N2	EA_nonGsGD	2018	China
EPI2136335	A/duck/Tottori/Vac-T2/2021	H5N8	EA_nonGsGD	2021	Japan
EPI1902593	A/Mallard/South_Korea/KNU2019-20/2019	H5N1	EA_nonGsGD	2019	South_Korea
EPI1902659	A/Mallard/South_Korea/KNU2019-54/2019	H5N3	EA_nonGsGD	2019	South_Korea
EPI1902883	A/Mallard/South_Korea/KNU2019-51/2019	H5N3	EA_nonGsGD	2019	South_Korea
EPI1510707	A/duck/Mongolia/916/2018	H3N8	unassigned	2018	Mongolia
EPI1974444	A/duck/Vietnam/HN6425/2020	H3N2	unassigned	2020	Vietnam
EPI2883792	A/duck/China/GVRI-402D22/2019	H3N2	unassigned	2019	China
EPI1647363	A/duck/East_Java/Spg258/2019	H3N2	unassigned	2019	Indonesia
EPI2257508	A/Duck/Mongolia/2021-MG12/2021	H3N8	unassigned	2021	Mongolia
EPI2776899	A/duck/Bangladesh/CEIRS-56746/2023	H1N7	unassigned	2023	Bangladesh
EPI2873278	A/mallard/Korea/KNU-3/2023	H1N1	unassigned	2023	South_Korea
EPI1494187	A/duck/East_Java/Spg78/2018	H3N2	unassigned	2018	Indonesia
EPI1494323	A/duck/East_Java/Spg194/2018	H3N6	unassigned	2018	Indonesia
EPI1494315	A/duck/East_Java/Spg82/2018	H3N6	unassigned	2018	Indonesia
EPI2376559	A/Duck/Foshan/11/2019	H3N2	unassigned	2019	China
EPI2047331	A/chicken/Anhui/F3123/2022	H3N8	unassigned	2022	China
EPI1986141	A/duck/Bangladesh/17D1738/2021	H1N3	unassigned	2021	Bangladesh
EPI1930853	A/duck/China/Influenza_A_virus/2019	H3N2	unassigned	2019	China
EPI2777268	A/duck/Mongolia/WKU-266/2022	H1N1	unassigned	2022	Mongolia
EPI2088411	A/Chicken/Guangdong/G155/2019/H3N2	H3N2	unassigned	2019	China
EPI2088403	A/Chicken/guangdong/G152/2019/H3N2	H3N2	unassigned	2019	China
EPI2695523	A/paradise_shelduck/Malaysia/VRI-6731/2018	H3N8	unassigned	2018	Malaysia
EPI2596744	A/environment/Japan/KU-B14/2020	H3N8	unassigned	2020	Japan
EPI2282198	A/environment/Kagoshima/KU-B14/2020	H3N8	unassigned	2020	Japan
EPI2245809	A/wild_duck/Shandong/W6252/2019	H3N8	unassigned	2019	China
EPI1816435	A/duck/Fujian/10.23_FZHX0142-C/2018	H5N6		2018	China
EPI1816468	A/goose/Fujian/3.15_FZHX0009-O/2018	H5N6		2018	China
EPI1816505	A/chicken/Shanxi/8.28_TGRL016-O/2018	H5N6		2018	China
EPI1816600	A/chicken/Shandong/01.26_TAWL017-C/2019	H5N6		2019	China
EPI1833204	A/chicken/Shandong/01.26_TAWL001-O/2019	H5N6		2019	China
EPI2882893	A/goose/China/KUST-ZT-BTY5/2021	H5N1		2021	China
EPI2162576	A/chicken/Bangladesh/50173/2021	H9N2		2021	Bangladesh
EPI1600640	A/duck/Vietnam/HU10-1461/2018	H6N6		2018	Vietnam
EPI1902967	A/chicken/Bangladesh/41240/2019	H9N2		2019	Bangladesh
EPI1600705	A/duck/Vietnam/HU10-1879/2018	H6N6		2018	Vietnam
EPI1902949	A/chicken/Bangladesh/43448/2020	H9N2		2020	Bangladesh
EPI1564468	A/duck/Japan/AQ-HE30-1/2018	H7N3		2018	Japan
EPI1857869	A/mallard/Kagoshima/KU-KGS6/2018	H11N9		2018	Japan
EPI2582324	A/duck/China/L33/2022	H6N6		2022	China
EPI2582278	A/duck/China/10-31/2022	H6N6		2022	China
EPI2582273	A/duck/China/10-26/2022	H6N6		2022	China
EPI2582225	A/duck/China/22HY/2022	H6N6		2022	China
EPI2154301	A/chicken/China/2069/2020	H10N3		2020	China
EPI1974295	A/duck/Vietnam/QN6087/2020	H6N2		2020	Vietnam
EPI1974334	A/Muscovy_duck/Vietnam/HN6552/2020	H6N6		2020	Vietnam
EPI1974381	A/duck/Vietnam/HN6423/2020	H6N6		2020	Vietnam
EPI1974617	A/duck/Vietnam/HN5983/2019	H9N9		2019	Vietnam
EPI1974636	A/Muscovy_duck/Vietnam/HN6416/2020	H9N2		2020	Vietnam
EPI1974646	A/Muscovy_duck/Vietnam/HN6029/2019	H6N8		2019	Vietnam
EPI1974629	A/duck/Vietnam/HN6036/2019	H11N2		2019	Vietnam
EPI1974448	A/duck/Vietnam/HN6422/2020	H9N2		2020	Vietnam
EPI1903384	A/duck/Bangladesh/41481/2019	H4N6		2019	Bangladesh
EPI1903359	A/quail/Bangladesh/41265/2019	H9N2		2019	Bangladesh
EPI1829426	A/chicken/Japan/AQ-HE31-26/2020	H9N2		2020	Japan
EPI2220172	A/Goose/Foshan/G836/2019	H9N2		2019	China
EPI1974717	A/duck/Vietnam/HN6105/2020	H4N2		2020	Vietnam
EPI1324893	A/chicken/East_Java/Spg147/2018	H9N2		2018	Indonesia
EPI1816064	A/duck/Guizhou/8.26_ZYLJJ020-O/2018	H6N6		2018	China
EPI1816092	A/chicken/Hainan/1.14_HKPL004-O/2018	H9N2		2018	China
EPI1584727	A/duck/Vietnam/HU9-521/2018	H6N6		2018	Vietnam
EPI1584695	A/duck/Vietnam/HU9-211/2018	H6N6		2018	Vietnam
EPI1816122	A/chicken/Henan/12.27_XXHM018-O/2018	H9N2		2018	China
EPI2271346	A/chicken/Guangdong/87/2019	H9N2		2019	China
EPI1759152	A/chicken/Korea/LBM314/2020	H9N2		2020	South_Korea
EPI1759144	A/chicken/Korea/LBM294/2018	H9N2		2018	South_Korea
EPI2271242	A/chicken/Guangdong/74/2019	H9N2		2019	China
EPI1816234	A/chicken/Fujian/3.15_FZHX0016-C/2018	H9N2		2018	China
EPI1648261	A/chicken/Iran/1/2018	H9N2		2018	Iran
EPI2270674	A/chicken/Guangdong/3/2018	H9N2		2018	China
EPI2213806	A/duck/Hunan/S10835/2018	H10N3		2018	China
EPI1816308	A/chicken/Zhejiang/7.23_HZBX015-O/2018	H9N2		2018	China
EPI1816324	A/chicken/Anhui/8.28_YHZGS024-O/2018	H9N2		2018	China
EPI1816322	A/chicken/Shanxi/7.30_TGRL012-O/2018	H9N2		2018	China
EPI1816323	A/chicken/Shanxi/7.30_TGRL006-O/2018	H9N2		2018	China
EPI2747094	A/chicken/China/SCDC-52SG/2022	H9N2		2022	China
EPI1816357	A/chicken/Shaanxi/10.24_ShXYL023-O/2018	H9N2		2018	China
EPI2747190	A/chicken/China/SCDC-231/2022	H9N2		2022	China
EPI1816400	A/chicken/Fujian/03.15_FZHX0026-C/2018	H9N2		2018	China
EPI2596618	A/avian/Japan/KU-d3C/2020	H2N9		2020	Japan
EPI1626683	A/wild_bird/Hunan/1.18_YYDTHBH301/2019	H6N5		2019	China
EPI1626652	A/wild_bird/Hunan/12.02_YYDTHBA334/2018	H9N2		2018	China
EPI1816475	A/pigeon/Fujian/3.15_FZHX0014-C/2018	H9N2		2018	China
EPI1816467	A/goose/Fujian/3.15_FZHX0009-C/2018	H9N6		2018	China
EPI1816473	A/pigeon/Fujian/3.15_FZHX0007-C/2018	H9N2		2018	China
EPI1816471	A/goose/Fujian/3.15_FZHX0013-C/2018	H9N6		2018	China
EPI1493828	A/chicken/East_Java/AP41/2018	H9N2		2018	Indonesia
EPI1816557	A/chicken/Anhui/10.29_YHZGS019-O/2018	H9N2		2018	China
EPI1816560	A/chicken/Shandong/10.23_TAWL019-C/2018	H9N2		2018	China
EPI1816558	A/chicken/Shandong/10.23_TAWL015-C/2018	H9N2		2018	China
EPI1816559	A/chicken/Shandong/10.23_TAWL016-C/2018	H9N2		2018	China
EPI1494307	A/duck/East_Java/Spg207/2018	H4N6		2018	Indonesia
EPI1816576	A/chicken/Shanxi/1.23_TGRL009-O/2019	H9N2		2019	China
EPI1816567	A/chicken/Anhui/1.20_YHZGS023-O/2019	H9N2		2019	China
EPI1816584	A/chicken/Shanxi/01.23_TGRL020-O/2019	H9N2		2019	China
EPI1816645	A/chicken/Hunan/06.22_YYGK2T3-OC/2018	H9N2		2018	China
EPI2915558	A/chicken/China/YCDC-BS210/2021	H9N2		2021	China
EPI2915478	A/chicken/China/YCDC-KM47/2022	H9N2		2022	China
EPI1785275	A/Bean_Goose/South_Korea/KNU18-6/2018	H6N5		2018	South_Korea
EPI2058309	A/duck/Bangladesh/18D1824/2022	H10		2022	Bangladesh
EPI2606571	A/chicken/Shandong/303/2021	H9N2		2021	China
EPI2436356	A/bar-tailed_godwit/Liaoning/DD366/2019	H10N7		2019	China
EPI2147595	A/quail/Bangladesh/46264/2020	H9N2		2020	Bangladesh
EPI1835660	A/duck/Zhejiang/1026-HZBX001-C/2018	H9		2018	China
EPI1835780	A/duck/Zhejiang/12.28_HZBX001-C/2018	H9		2018	China
EPI1835708	A/duck/Zhejiang/10.26_HZBX014-C/2018	H9		2018	China
EPI1836756	A/goose/Xinjiang/12.24_WLMQXL004-O/2018	H9		2018	China
EPI2376510	A/Chicken/China/30/2019	H6N2		2019	China
EPI1835444	A/duck/Jiangxi/528-NCNP15N3-OC/2018	H9		2018	China
EPI2778994	A/duck/Vietnam/HN4800/2018	H6N6		2018	Vietnam
EPI1904935	A/chicken/Bangladesh/45567/2020	H9N2		2020	Bangladesh
EPI2439363	A/chicken/Myanmar/B85/2019	H9N2		2019	Myanmar
EPI1768097	A/duck/China/330D17/2018	H6N6		2018	China
EPI1789494	A/chicken/China/1104/2019	H9N2		2019	China
EPI2376683	A/Duck/Bangladesh/55253/2022	H4N6		2022	Bangladesh
EPI2376690	A/Duck/Bangladesh/55250/2022	H12N5		2022	Bangladesh
EPI1635071	A/duck/Cambodia/12T-24-1-D17/2018	H7N4		2018	Cambodia
EPI1635045	A/duck/Cambodia/C70W14M/2018	H7N5		2018	Cambodia
EPI1679365	A/chicken/Yen_Thanh/334VTC/2019	H9N2		2019	Vietnam
EPI1921163	A/chicken/Northern_China/BJ3426/2020	H7N9		2020	China
EPI2220165	A/chicken/Foshan/G817/2019	H9N2		2019	China
EPI1678006	A/chicken/Vietnam/Raho6-18S-0757/2018	H9N2		2018	Vietnam
EPI2116831	A/chicken/China/2094/2021	H9N2		2021	China
EPI1916701	A/Chicken/Guangdong/GZ15274/2019	H9N2		2019	China
EPI1916717	A/Chicken/Guangdong/GZ15513/2020	H9N2		2020	China
EPI1678281	A/chicken/Vietnam/Raho6-18S-0804/2018	H9N2		2018	Vietnam
EPI2116758	A/chicken/China/2034/2020	H9N2		2020	China
EPI2167448	A/chicken/Guangdong/F92/2022	H9N2		2022	China
EPI2167471	A/chicken/Guangdong/F93/2022	H9N2		2022	China
EPI1825412	A/chicken/Chongqing/8.31_RCTYH005-O/2018	H9N2		2018	China
EPI1825676	A/chicken/Fujian/10.23_FZHX0104-O/2018	H9N2		2018	China
EPI1555995	A/chicken/Bangladesh/34637/2018	H9N2		2018	Bangladesh
EPI1833876	A/duck/Fujian/1.25_FZHX0046-O/2018	H7N3		2018	China
EPI1826380	A/chicken/Guangdong/10.17_SZBJ016-O/2018	H9N2		2018	China
EPI2910419	A/chicken/China/JLU-SY1080/2021	H10N3		2021	China
EPI2775591	A/poultry/India/NIHSAD-51/2019	H9N2		2019	India
EPI2695748	A/chicken/Bangladesh/CEIRR-080063/2022	H9N2		2022	Bangladesh
EPI2187434	A/chicken/Bangladesh/2474-LT86/2021	H9N2		2021	Bangladesh
EPI2695895	A/chicken/Bangladesh/CEIRR-080016/2021	H9N2		2021	Bangladesh
EPI2695812	A/chicken/Bangladesh/CEIRR-079996/2021	H9N2		2021	Bangladesh
EPI2695831	A/chicken/Bangladesh/CEIRR-080001/2021	H9N2		2021	Bangladesh
EPI1557283	A/quail/Bangladesh/34615/2018	H9N2		2018	Bangladesh
EPI1836860	A/pigeon/Fujian/3.15_FZHX0001-C/2018	H9N2		2018	China
EPI1775950	A/quail/Hebei/0607/2018	H7N9		2018	China
EPI1523407	A/duck/Viet_Nam/HU10-64/2018	H7N7		2018	Vietnam
EPI1828564	A/chicken/Jiangxi/10.31_NCDZT007-C/2018	H9N2		2018	China
EPI1778003	A/duck/Bangladesh/37525/2019	H8N4		2019	Bangladesh
EPI1778039	A/chicken/Bangladesh/38150/2019	H9N2		2019	Bangladesh
EPI1902899	A/duck/Mongolia/MN2018-224/2018	H4N8		2018	Mongolia
EPI2841012	A/environment/chongqing/1795/2023	H9N2		2023	China
EPI2553141	A/environment/Kagoshima/KU-I6/2021	H4N6		2021	Japan
EPI2153869	A/Mallard/South_Korea/KNU2021-46/2021	H4N6		2021	South_Korea
EPI1930784	A/mallard/South_Korea/20X-20/2021	H7N9		2021	South_Korea
EPI2553045	A/environment/Kagoshima/KU-D6/2021	H4N6		2021	Japan
EPI2553157	A/environment/Kagoshima/KU-G9/2022	H4N6		2022	Japan
EPI2552958	A/environment/Kagoshima/KU-D4/2021	H4N6		2021	Japan
EPI2552910	A/environment/Kagoshima/KU-4a/2021	H4N6		2021	Japan
EPI2553133	A/environment/Kagoshima/KU-E5/2021	H4N6		2021	Japan
EPI2553109	A/environment/Kagoshima/KU-B18/2021	H4N6		2021	Japan
EPI2553093	A/environment/Kagoshima/KU-I5/2021	H4N6		2021	Japan
EPI2553006	A/environment/Kagoshima/KU-H1/2021	H4N6		2021	Japan
EPI2552990	A/environment/Kagoshima/KU-G2/2021	H4N6		2021	Japan
EPI2552982	A/environment/Kagoshima/KU-E3/2021	H4N6		2021	Japan

## Sheet: PB1
Accession No.	Virus name	Subtype	Clade	Collection year	Country
EPI1318144	A/duck/Bangladesh/17D1012/2018	H5N1	2.3.2.1a	2018	Bangladesh
EPI2058286	A/duck/Bangladesh/17D1854/2022	H5N1	2.3.2.1a	2022	Bangladesh
EPI2058294	A/duck/Bangladesh/19D1850/2022	H5N1	2.3.2.1a	2022	Bangladesh
EPI2162879	A/duck/Bangladesh/50622/2021	H5N1	2.3.2.1a	2021	Bangladesh
EPI2085868	A/chicken/East_Java/Av1955/2022	H5N1	2.3.2.1c	2022	Indonesia
EPI2159977	A/chicken/Eastern_China/QY5/2018	H5N2	2.3.2.1c	2018	China
EPI2366111	A/chicken/Guangxi/16/2019	H5N6	2.3.2.1c	2019	China
EPI2733750	A/chicken/Laos/M-FA01742/2022	H5N1	2.3.2.1c	2022	Laos
EPI1896094	A/duck/Sidenreng_Rappang/A07180110-11/2018	H5N1	2.3.2.1c	2018	Indonesia
EPI1601904	A/Avian/Iran/38AMA/2019	H5N3	2.3.4.4b	2019	Iran
EPI2742753	A/Bean_goose/Korea/22WC178/2022	H5N1	2.3.4.4b	2022	South_Korea
EPI2700529	A/black-throated_crane/Tokyo/1302005b/2023	H5N1	2.3.4.4b	2023	Japan
EPI2747720	A/chicken/Aichi/22A3T/2022	H5N1	2.3.4.4b	2022	Japan
EPI1930197	A/Chicken/Guangdong/211064-4/2021	H5N6	2.3.4.4b	2021	China
EPI2438753	A/chicken/Ibaraki/T41-66/2021	H5N8	2.3.4.4b	2021	Japan
EPI2747728	A/chicken/Kagawa/22B2T/2022	H5N1	2.3.4.4b	2022	Japan
EPI1839139	A/chicken/Kagawa/L7T/2020	H5N8	2.3.4.4b	2020	Japan
EPI2808016	A/chicken/Laos/C1602/2023	H5N1	2.3.4.4b	2023	Laos
EPI2747736	A/chicken/Miyazaki/22A8T/2022	H5N1	2.3.4.4b	2022	Japan
EPI2747744	A/chicken/Niigata/22A13T/2022	H5N1	2.3.4.4b	2022	Japan
EPI1897170	A/chicken/Pakistan/531/2018	H5N8	2.3.4.4b	2018	Pakistan
EPI2742993	A/common_buzzard/Korea/22WC336/2023	H5N1	2.3.4.4b	2023	South_Korea
EPI2205095	A/common_teal/Korea/WA537/2022	H5N1	2.3.4.4b	2022	South_Korea
EPI2008863	A/Cygnus_columbianus/Hubei/121/2021	H5N1	2.3.4.4b	2021	China
EPI2009494	A/Cygnus_columbianus/Hubei/123/2021	H5N1	2.3.4.4b	2021	China
EPI2062109	A/duck/Bangladesh/19D1874/2022	H5N1	2.3.4.4b	2022	Bangladesh
EPI2747752	A/duck/Chiba/22A3T/2022	H5N1	2.3.4.4b	2022	Japan
EPI1929378	A/Duck/Guangdong/21314/2021	H5N6	2.3.4.4b	2021	China
EPI1997192	A/duck/Guizhou/S4702/2021	H5N6	2.3.4.4b	2021	China
EPI2505470	A/duck/Hulu_Sungai_Utara/A0522064-03-04/2022	H5N1	2.3.4.4b	2022	Indonesia
EPI2733694	A/duck/Laos/M-C02701/2022	H5N6	2.3.4.4b	2022	Laos
EPI1929419	A/Duck/Sichuan/21826-1/2021	H5N6	2.3.4.4b	2021	China
EPI2737493	A/duck/Vietnam/HU16-NS82/2023	H5N1	2.3.4.4b	2023	Vietnam
EPI2743177	A/eagle/Korea/22WC464/2023	H5N1	2.3.4.4b	2023	South_Korea
EPI2742897	A/egret/Korea/22WC265/2022	H5N1	2.3.4.4b	2022	South_Korea
EPI2743049	A/egret/Korea/22WC376/2023	H5N1	2.3.4.4b	2023	South_Korea
EPI2743089	A/egret/Korea/22WC394/2023	H5N1	2.3.4.4b	2023	South_Korea
EPI2742817	A/em/Korea/22WF340-11P/2022	H5N1	2.3.4.4b	2022	South_Korea
EPI2742689	A/Eurasian_eagle_owl/Korea/22WC105/2022	H5N1	2.3.4.4b	2022	South_Korea
EPI2883782	A/goose/China/FOSU-ZQ25/2023	H5N6	2.3.4.4b	2023	China
EPI1997232	A/goose/Guangdong/S4751/2021	H5N6	2.3.4.4b	2021	China
EPI2029896	A/goose/Hunan/SE284/2022	H5N1	2.3.4.4b	2022	China
EPI2743065	A/gray_heron/Korea/22WC374/2023	H5N1	2.3.4.4b	2023	South_Korea
EPI2742609	A/great_cormorant/Korea/22WC071/2022	H5N1	2.3.4.4b	2022	South_Korea
EPI2788300	A/hooded_crane/Kagoshima/KU-267/2023	H5N1	2.3.4.4b	2023	Japan
EPI2437578	A/Jiangsu/NJ210/2023	H5N1	2.3.4.4b	2023	China
EPI2966038	A/large-billed_crow/Hokkaido/0112F066T/2023	H5N5	2.3.4.4b	2023	Japan
EPI2610698	A/large-billed_crow/Kanagawa/1403C006/2023	H5N1	2.3.4.4b	2023	Japan
EPI2073613	A/Little_egret/Israel/172/2022	H5N1	2.3.4.4b	2022	Israel
EPI2540398	A/mallard/Korea/WA44/2022	H5N1	2.3.4.4b	2022	South_Korea
EPI1200341	A/Mallard/Republic_of_Georgia/1/2018	H5N6	2.3.4.4b	2018	Georgia
EPI2898975	A/peregrine_falcon/Saga/4112A002/2023	H5N6	2.3.4.4b	2023	Japan
EPI2742673	A/white-naped_crane/Korea/22WC091/2022	H5N1	2.3.4.4b	2022	South_Korea
EPI2742473	A/whooper_swan/Korea/22WC028-1P/2022	H5N1	2.3.4.4b	2022	South_Korea
EPI2742537	A/whooper_swan/Korea/22WC037/2022	H5N1	2.3.4.4b	2022	South_Korea
EPI2923374	A/whooper_swan/Korea/22WC044/2022	H5N1	2.3.4.4b	2022	South_Korea
EPI2742721	A/whooper_swan/Korea/22WC146/2022	H5N1	2.3.4.4b	2022	South_Korea
EPI2154376	A/Whooper_swan/Sanmenxia/H615/2020	H5N8	2.3.4.4b	2020	China
EPI1858872	A/whooper_swan/Shanxi/SX116/2020	H5N2	2.3.4.4b	2020	China
EPI2152309	A/Wild_geese/Hubei/H68/2021	H5N8	2.3.4.4b	2021	China
EPI1891440	A/chicken/Taipei_City/18050010-8/2018	H5N2	2.3.4.4c	2018	Taiwan
EPI1892600	A/goose/Yunlin/18030020-1/2018	H5N2	2.3.4.4c	2018	Taiwan
EPI1892656	A/goose/Yunlin/18090006-1/2018	H5N2	2.3.4.4c	2018	Taiwan
EPI1892752	A/turkey/Yunlin/18090003-3/2018	H5N2	2.3.4.4c	2018	Taiwan
EPI1892769	A/turkey/Yunlin/18120005-2/2018	H5N2	2.3.4.4c	2018	Taiwan
EPI1520236	A/Pavo_cristatus/China/JS02/2018	H5N6	2.3.4.4e	2018	China
EPI1665374	A/chicken/Ba_Ria-Vung_Tau/21078VTC/2019	H5N6	2.3.4.4g	2019	Vietnam
EPI1816704	A/chicken/Anhui/11.29_YHZGS006-C/2018	H5N6	2.3.4.4h	2018	China
EPI1816707	A/chicken/Anhui/11.29_YHZGS009-O/2018	H5N6	2.3.4.4h	2018	China
EPI1825317	A/chicken/Anhui/2.22_YHZGS003-O/2019	H5N6	2.3.4.4h	2019	China
EPI1816726	A/chicken/Chongqing/10.28_RCTYH003-O/2018	H5N6	2.3.4.4h	2018	China
EPI1816727	A/chicken/Chongqing/10.28_RCTYH020-O/2018	H5N6	2.3.4.4h	2018	China
EPI1826093	A/chicken/Fujian/9.24_FZHX0067-O/2018	H5N6	2.3.4.4h	2018	China
EPI1826101	A/chicken/Fujian/9.24_FZHX0068-C/2018	H5N6	2.3.4.4h	2018	China
EPI1963270	A/chicken/Ha_Tinh/514VTC/2021	H5N6	2.3.4.4h	2021	Vietnam
EPI1816737	A/chicken/Henan/11.29_XXHM015-O/2018	H5N6	2.3.4.4h	2018	China
EPI1818740	A/chicken/Henan/8.28_XXHM007-O/2018	H5N6	2.3.4.4h	2018	China
EPI1818895	A/chicken/Hunan/8.27_YYGK70W3-OC/2018	H5N6	2.3.4.4h	2018	China
EPI1818849	A/chicken/Jiangxi/3.23_NCDZT57M3-OC/2018	H5N6	2.3.4.4h	2018	China
EPI1833245	A/chicken/Shandong/01.26_TAWL007-C/2019	H5N6	2.3.4.4h	2019	China
EPI1816744	A/chicken/Shandong/11.28_TAWL022-O/2018	H5N6	2.3.4.4h	2018	China
EPI1833341	A/chicken/Shandong/12.26_TAWL007-O/2018	H5N6	2.3.4.4h	2018	China
EPI1816761	A/chicken/Shanxi/11.30_TGRL018-O/2018	H5N6	2.3.4.4h	2018	China
EPI1394241	A/Chicken/Yangzhou/f14/2018	H5N6	2.3.4.4h	2018	China
EPI1834925	A/duck/Hunan/2.06_YYGK78J3-OC/2018	H5N6	2.3.4.4h	2018	China
EPI1835501	A/duck/Jiangxi/6.21_NCNP83S3-OC/2018	H5N6	2.3.4.4h	2018	China
EPI1818486	A/goose/Fujian/3.15_FZHX0007-O/2018	H5N6	2.3.4.4h	2018	China
EPI1818712	A/goose/Fujian/3.15_FZHX0008-O/2018	H5N6	2.3.4.4h	2018	China
EPI2088477	A/Chicken/Guangdong/H159/2020/H3N2	H3N2	3C.3a	2020	China
EPI1776296	A/duck/Hokkaido/OBF2/2018	H3N2	3C.3a	2018	Japan
EPI2256860	A/Duck/Mongolia/2021-MG05/2021	H3N6	3C.3a	2021	Mongolia
EPI1510620	A/duck/Mongolia/734/2018	H3N8	3C.3a1	2018	Mongolia
EPI1903637	A/duck/Mongolia/MN18-13/2018	H3N8	3C.3a1	2018	Mongolia
EPI1773146	A/chicken/Taiwan/A1/2019	H5N2	Am_nonGsGD	2019	Taiwan
EPI1814983	A/duck/Niigata/151106/2020	H5N8	Am_nonGsGD	2020	Japan
EPI1775935	A/Bean_Goose/South_Korea/KNU18-86/2018	H5N2	EA_nonGsGD	2018	South_Korea
EPI1528966	A/duck/Guangxi/S10712/2018	H5N3	EA_nonGsGD	2018	China
EPI1817139	A/duck/Hokkaido/W44/2018	H5N2	EA_nonGsGD	2018	Japan
EPI1777499	A/duck/Mongolia/419/2019	H5N3	EA_nonGsGD	2019	Mongolia
EPI1902594	A/Mallard/South_Korea/KNU2019-20/2019	H5N1	EA_nonGsGD	2019	South_Korea
EPI1884486	A/whooper_swan/Henan/Y116/2018	H5N2	EA_nonGsGD	2018	China
EPI2873427	A/bean_goose/Korea/KNU-14/2023	H1N1	unassigned	2023	South_Korea
EPI2153477	A/Bean_Goose/South_Korea/KNU2021-40/2021	H1N1	unassigned	2021	South_Korea
EPI2153485	A/Bean_Goose/South_Korea/KNU2021-42/2021	H1N1	unassigned	2021	South_Korea
EPI2047332	A/chicken/Anhui/F3123/2022	H3N8	unassigned	2022	China
EPI2088413	A/Chicken/Guangdong/G155/2019/H3N2	H3N2	unassigned	2019	China
EPI2200714	A/chicken/Hong_Kong/21-17632/2021	H3N8	unassigned	2021	China
EPI1930854	A/duck/China/Influenza_A_virus/2019	H3N2	unassigned	2019	China
EPI1494324	A/duck/East_Java/Spg194/2018	H3N6	unassigned	2018	Indonesia
EPI1494188	A/duck/East_Java/Spg78/2018	H3N2	unassigned	2018	Indonesia
EPI2256876	A/Duck/Mongolia/2021-MG07/2021	H3N8	unassigned	2021	Mongolia
EPI1902780	A/Green-winged_teal/South_Korea/KNU2019-72/2019	H3N8	unassigned	2019	South_Korea
EPI2153469	A/Mallard/South_Korea/KNU2021-17/2021	H3N8	unassigned	2021	South_Korea
EPI2153493	A/Mallard/South_Korea/KNU2021-44/2021	H1N1	unassigned	2021	South_Korea
EPI2153501	A/Mallard/South_Korea/KNU2021-45/2021	H1N1	unassigned	2021	South_Korea
EPI1607519	A/wild_bird/Jiangxi/1.17_JJCHBCF13-1/2019	H1N1	unassigned	2019	China
EPI2873338	A/bean_goose/Korea/KNU-6/2023	H6N8		2023	South_Korea
EPI1931890	A/Bean_goose/South_Korea/KNU2020-8/2020	H11N9		2020	South_Korea
EPI1816724	A/chicken/Anhui/08.28_YHZGS008-O/2018	H9N2		2018	China
EPI1818790	A/chicken/Anhui/10.29_YHZGS018-O/2018	H9N2		2018	China
EPI1817046	A/chicken/Anhui/12.25_YHZGS005-O/2018	H9N2		2018	China
EPI2187435	A/chicken/Bangladesh/2474-LT86/2021	H9N2		2021	Bangladesh
EPI1902972	A/chicken/Bangladesh/41240/2019	H9N2		2019	Bangladesh
EPI2162577	A/chicken/Bangladesh/50173/2021	H9N2		2021	Bangladesh
EPI2695829	A/chicken/Bangladesh/CEIRR-080001/2021	H9N2		2021	Bangladesh
EPI2116914	A/chicken/Bangladesh/IVL-BD-H9N2/2019	H9N2		2019	Bangladesh
EPI1904666	A/chicken/China/07/2020	H9N2		2020	China
EPI1890843	A/chicken/China/1101/2019	H9N2		2019	China
EPI1789485	A/chicken/China/1103/2019	H9N2		2019	China
EPI2116807	A/chicken/China/2068/2020	H9N2		2020	China
EPI2116832	A/chicken/China/2094/2021	H9N2		2021	China
EPI2376511	A/Chicken/China/30/2019	H6N2		2019	China
EPI2747217	A/chicken/China/SCDC-0902/2020	H9N2		2020	China
EPI2747093	A/chicken/China/SCDC-52SG/2022	H9N2		2022	China
EPI2747134	A/chicken/China/SCDC-6HAO/2022	H9N2		2022	China
EPI1818636	A/chicken/Fujian/01.25_FZHX0005-O/2018	H9N2		2018	China
EPI1818642	A/chicken/Fujian/03.15_FZHX0006-C/2018	H9N2		2018	China
EPI1818646	A/chicken/Fujian/03.15_FZHX0026-C/2018	H9N2		2018	China
EPI1825677	A/chicken/Fujian/10.23_FZHX0104-O/2018	H9N2		2018	China
EPI2270955	A/chicken/Guangdong/38/2018	H9N2		2018	China
EPI2271219	A/chicken/Guangdong/71/2019	H9N2		2019	China
EPI1817009	A/chicken/Guangdong/8.22_HLYM009-C/2018	H9N2		2018	China
EPI2167449	A/chicken/Guangdong/F92/2022	H9N2		2022	China
EPI1916686	A/Chicken/Guangdong/GZ14577/2019	H9N2		2019	China
EPI1816985	A/chicken/Guizhou/1.31_ZYLJJ007-O/2018	H9N2		2018	China
EPI1818772	A/chicken/Henan/10.31_XXHM002-O/2018	H9N2		2018	China
EPI1817060	A/chicken/Henan/12.27_XXHM016-O/2018	H9N2		2018	China
EPI1818901	A/chicken/Hunan/10.27_YYGK48B4-OC/2018	H9N2		2018	China
EPI1818905	A/chicken/Hunan/10.27_YYGK55B4-OC/2018	H5N6		2018	China
EPI1818906	A/chicken/Hunan/12.24_YYGK63E4-O/2018	H5N6		2018	China
EPI1818900	A/chicken/Hunan/9.22_YYGK64Y3-OC/2018	H9N2		2018	China
EPI2213759	A/chicken/Jiangsu/S1611/2021	H10N3		2021	China
EPI2213767	A/chicken/Jiangsu/S1626/2021	H10N3		2021	China
EPI1828333	A/chicken/Jiangxi/10.19_NCDZT40A4-OC/2018	H6		2018	China
EPI1828565	A/chicken/Jiangxi/10.31_NCDZT007-C/2018	H9N2		2018	China
EPI1759145	A/chicken/Korea/LBM294/2018	H9N2		2018	South_Korea
EPI1931722	A/chicken/Malaysia_Johore_/upm2033/2019	H9N2		2019	Malaysia
EPI2159985	A/chicken/Shandong/005/2019	H9N2		2019	China
EPI1818845	A/chicken/Shandong/01.26_TAWL017-C/2019	H5N6		2019	China
EPI2200655	A/chicken/Shandong/099/2020	H9N2		2020	China
EPI1818794	A/chicken/Shandong/10.23_TAWL002-O/2018	H9N2		2018	China
EPI1818805	A/chicken/Shandong/10.23_TAWL024-C/2018	H9N2		2018	China
EPI1772512	A/chicken/Shandong/817/2019	H9N2		2019	China
EPI2167409	A/chicken/Shandong/Taian29/2022	H9N2		2022	China
EPI1818821	A/chicken/Shanxi/1.23_TGRL010-O/2019	H9N2		2019	China
EPI1818783	A/chicken/Shanxi/10.30_TGRL017-O/2018	H9N2		2018	China
EPI2764524	A/chicken/Shanxi/1020/2021	H9N2		2021	China
EPI1817097	A/chicken/Shanxi/12.27_TGRL017-O/2018	H9N2		2018	China
EPI1818567	A/chicken/Shanxi/7.30_TGRL006-O/2018	H9N2		2018	China
EPI1818566	A/chicken/Shanxi/7.30_TGRL012-O/2018	H9N2		2018	China
EPI1677409	A/chicken/Vietnam/NCVD-H5C18LS09/2018	H9N2		2018	Vietnam
EPI1677350	A/chicken/Vietnam/NCVD-H5C18LS44/2018	H9N2		2018	Vietnam
EPI1678007	A/chicken/Vietnam/Raho6-18S-0757/2018	H9N2		2018	Vietnam
EPI1677975	A/chicken/Vietnam/Raho6-18S-0779/2018	H9N2		2018	Vietnam
EPI1675562	A/chicken/Vinh/171VTC/2019	H9N2		2019	Vietnam
EPI1986092	A/duck/Bangladesh/19D1592/2021	H4N6		2021	Bangladesh
EPI1777955	A/duck/Bangladesh/37473/2019	H8N4		2019	Bangladesh
EPI1903039	A/duck/Bangladesh/43146/2020	H10N2		2020	Bangladesh
EPI1902947	A/duck/Bangladesh/43418/2020	H9N2		2020	Bangladesh
EPI2162903	A/duck/Bangladesh/51658/2021	H7N7		2021	Bangladesh
EPI2376598	A/Duck/Bangladesh/55239/2022	H6N2		2022	Bangladesh
EPI2582253	A/duck/China/10-24/2022	H6N6		2022	China
EPI1768098	A/duck/China/330D17/2018	H6N6		2018	China
EPI2582462	A/duck/China/9-12/2022	H6N6		2022	China
EPI1647324	A/duck/East_Java/Av1383/2018	H4N6		2018	Indonesia
EPI1494308	A/duck/East_Java/Spg207/2018	H4N6		2018	Indonesia
EPI1818680	A/duck/Fujian/1.25_FZHX0022-C/2018	H9N2		2018	China
EPI1834333	A/duck/Guizhou/10.28_ZYLJJ003-C/2018	H9N2		2018	China
EPI1816997	A/duck/Guizhou/7.27_ZYLJJ016-C/2018	H6N6		2018	China
EPI1255856	A/duck/Japan/AQ-HE30-1/2018	H7N3		2018	Japan
EPI1835445	A/duck/Jiangxi/528-NCNP15N3-OC/2018	H9		2018	China
EPI1931898	A/Duck/Sangiin_Dalai_lake/#230/2019	H7N7		2019	Mongolia
EPI2665435	A/duck/Sichuan/SICAU-07/2021	H6N2		2021	China
EPI2752404	A/duck/Thailand/CU-22668/2018	H4N2		2018	Thailand
EPI1523408	A/duck/Viet_Nam/HU10-64/2018	H7N7		2018	Vietnam
EPI1974452	A/duck/Vietnam/HN6422/2020	H9N2		2020	Vietnam
EPI1974298	A/duck/Vietnam/QN6087/2020	H6N2		2020	Vietnam
EPI1835677	A/duck/Zhejiang/10.26_HZBX003-C/2018	H9		2018	China
EPI1835709	A/duck/Zhejiang/10.26_HZBX014-C/2018	H9		2018	China
EPI1818709	A/goose/Fujian/3.15_FZHX0001-C/2018	H9N2		2018	China
EPI1818711	A/goose/Fujian/3.15_FZHX0006-O/2018	H5N6		2018	China
EPI1818713	A/goose/Fujian/3.15_FZHX0009-C/2018	H9N6		2018	China
EPI1818716	A/goose/Fujian/3.15_FZHX0013-C/2018	H9N6		2018	China
EPI1836653	A/goose/Jiangsu/1.11_LYSZW001-O/2018	H9		2018	China
EPI1836661	A/goose/Jiangsu/1.11_LYSZW002-O/2018	H6		2018	China
EPI1604432	A/great_black-headed_gull/Ningxia/1/2018	H16N3		2018	China
EPI2181373	A/gull/Shandong/W1359/2021	H16N3		2021	China
EPI2665425	A/gull/South_Korea/GNU54/2021	H13N6		2021	South_Korea
EPI1902628	A/Mallard/South_Korea/KNU_2019-48/2019	H6N6		2019	South_Korea
EPI1974586	A/Muscovy_duck/Vietnam/HN6021/2019	H6N8		2019	Vietnam
EPI1974699	A/Muscovy_duck/Vietnam/HN6414/2020	H9N2		2020	Vietnam
EPI1974810	A/Muscovy_duck/Vietnam/QN6304/2020	H6N6		2020	Vietnam
EPI1836861	A/pigeon/Fujian/3.15_FZHX0001-C/2018	H9N2		2018	China
EPI1818718	A/pigeon/Fujian/3.15_FZHX0008-C/2018	H9N2		2018	China
EPI1816990	A/pigeon/Guizhou/1.31_ZYLJJ024-C/2018	H9N2		2018	China
EPI2775597	A/poultry/India/NIHSAD-92/2019	H9N2		2019	India
EPI2873151	A/white_fronted_goose/Korea/KNU-4/2023	H6N2		2023	South_Korea
EPI1931696	A/White-fronted_Goose/South_Korea/KNU2020-152/2020	H9N2		2020	South_Korea
EPI1626668	A/wild_bird/Hunan/1.18_YYDTHBD241/2019	H9N2		2019	China
EPI2162481	A/environment/Bangladesh/49914/2021	H9N2		2021	Bangladesh

## Sheet: PA
Accession No.	Virus name	Subtype	Clade	Collection year	Country
EPI2162548	A/chicken/Bangladesh/49971/2021	H5N1	2.3.2.1a	2021	Bangladesh
EPI2058287	A/duck/Bangladesh/17D1854/2022	H5N1	2.3.2.1a	2022	Bangladesh
EPI2058295	A/duck/Bangladesh/19D1850/2022	H5N1	2.3.2.1a	2022	Bangladesh
EPI2162622	A/duck/Bangladesh/50622/2021	H5N1	2.3.2.1a	2021	Bangladesh
EPI2776519	A/mallard_duck/Bangladesh/CEIRS-57130/2023	H5N1	2.3.2.1a	2023	Bangladesh
EPI2058303	A/duck/Bangladesh/19D1859/2022	H5N1	2.3.2.1a	2022	Bangladesh
EPI2058356	A/duck/Bangladesh/17D1868/2022	H5N1	2.3.2.1a	2022	Bangladesh
EPI1555851	A/duck/Bangladesh/34745/2018	H5N1	2.3.2.1a	2018	Bangladesh
EPI1581336	A/duck/Bangladesh/35226/2018	H5N1	2.3.2.1a	2018	Bangladesh
EPI2059209	A/duck/Bangladesh/17D1869/2022	H5N1	2.3.2.1a	2022	Bangladesh
EPI2056464	A/duck/Bangladesh/17D1844/2022	H5N1	2.3.2.1a	2022	Bangladesh
EPI1600651	A/Muscovy_duck/Vietnam/HU10-1705/2018	H5N1	2.3.2.1c	2018	Vietnam
EPI1851025	A/duck/Laos/Xiengkhouang03/2019	H5N1	2.3.2.1c	2019	Laos
EPI1494301	A/chicken/East_Java/Spg119/2018	H5N1	2.3.2.1c	2018	Indonesia
EPI2085869	A/chicken/East_Java/Av1955/2022	H5N1	2.3.2.1c	2022	Indonesia
EPI1834462	A/duck/Hunan/03.07_YYGK1L3-OC/2018	H5N1	2.3.2.1c	2018	China
EPI2159978	A/chicken/Eastern_China/QY5/2018	H5N2	2.3.2.1c	2018	China
EPI1665343	A/chicken/Long_An/1427VTC/2019	H5N1	2.3.2.1c	2019	Vietnam
EPI1640884	A/duck/East_Java/Av679/2016	H5N1	2.3.2.1c	2016	Indonesia
EPI2600021	A/duck/Lao/263/2022	H5N1	2.3.2.1c	2022	Laos
EPI1485938	A/wild_bird/Hunan/03.08_DTHF2E3-2/2018	H5N6	2.3.4.4	2018	China
EPI2966039	A/large-billed_crow/Hokkaido/0112F066T/2023	H5N5	2.3.4.4b	2023	Japan
EPI1837443	A/chicken/Kagawa/J3T/2020	H5N8	2.3.4.4b	2020	Japan
EPI2733693	A/duck/Laos/M-C02701/2022	H5N6	2.3.4.4b	2022	Laos
EPI1601905	A/Avian/Iran/38AMA/2019	H5N3	2.3.4.4b	2019	Iran
EPI2505471	A/duck/Hulu_Sungai_Utara/A0522064-03-04/2022	H5N1	2.3.4.4b	2022	Indonesia
EPI1200340	A/Mallard/Republic_of_Georgia/1/2018	H5N6	2.3.4.4b	2018	Georgia
EPI2154937	A/Whooper_swan/Sanmenxia/B560/2020	H5N8	2.3.4.4b	2020	China
EPI2076233	A/chicken/Israel/88/2022	H5N1	2.3.4.4b	2022	Israel
EPI2255459	A/Duck/Cambodia/f1PPOreu241D3_C/2021	H5N8	2.3.4.4b	2021	Cambodia
EPI1997190	A/duck/Guizhou/S4702/2021	H5N6	2.3.4.4b	2021	China
EPI2743175	A/eagle/Korea/22WC464/2023	H5N1	2.3.4.4b	2023	South_Korea
EPI2737478	A/chicken/Vietnam/HU16-DD139/2023	H5N1	2.3.4.4b	2023	Vietnam
EPI1930198	A/Chicken/Guangdong/211064-4/2021	H5N6	2.3.4.4b	2021	China
EPI1930337	A/Chicken/Hebei/211021/2021	H5N6	2.3.4.4b	2021	China
EPI1930353	A/Duck/Sichuan/21921-1/2021	H5N6	2.3.4.4b	2021	China
EPI1251104	A/Northern_Goshawk/Tokyo/1301B003T/2018	H5N6	2.3.4.4b	2018	Japan
EPI1897171	A/chicken/Pakistan/531/2018	H5N8	2.3.4.4b	2018	Pakistan
EPI2152236	A/Bar-headed_Goose/Tibet/P1910/2021	H5N8	2.3.4.4b	2021	Tibet
EPI2883779	A/goose/China/FOSU-ZQ25/2023	H5N6	2.3.4.4b	2023	China
EPI1342083	A/chicken/Korea/H241/2018	H5N6	2.3.4.4b	2018	South_Korea
EPI2195590	A/common_crane_/Yunnan-Huize/22/2021	H5N8	2.3.4.4b	2021	China
EPI2747734	A/chicken/Miyazaki/22A8T/2022	H5N1	2.3.4.4b	2022	Japan
EPI2747782	A/chicken/Oita/22A4T/2023	H5N2	2.3.4.4b	2023	Japan
EPI2747790	A/chicken/Iwate/22A5T/2023	H5N1	2.3.4.4b	2023	Japan
EPI2747766	A/duck/Okayama/22D2T/2022	H5N1	2.3.4.4b	2022	Japan
EPI2152283	A/Wild_geese/Hubei/H262/2021	H5N8	2.3.4.4b	2021	China
EPI2070082	A/mandarin_duck/Heilongjiang/HL-2/2021	H5N1	2.3.4.4b	2021	China
EPI2898976	A/peregrine_falcon/Saga/4112A002/2023	H5N6	2.3.4.4b	2023	Japan
EPI1921546	A/whooper_swan/Shandong/SC195/2021	H5N8	2.3.4.4b	2021	China
EPI1849801	A/chicken/Miyazaki/L9T/2021	H5N8	2.3.4.4b	2021	Japan
EPI1849793	A/chicken/Miyazaki/L4T/2021	H5N8	2.3.4.4b	2021	Japan
EPI1849777	A/chicken/Miyazaki/L10T/2021	H5N8	2.3.4.4b	2021	Japan
EPI1846061	A/duck/Korea/H509/2020	H5N8	2.3.4.4b	2020	South_Korea
EPI1846045	A/chicken/Korea/H491/2020	H5N8	2.3.4.4b	2020	South_Korea
EPI2437582	A/Jiangsu/NJ210/2023	H5N1	2.3.4.4b	2023	China
EPI2029894	A/goose/Hunan/SE284/2022	H5N1	2.3.4.4b	2022	China
EPI1892753	A/turkey/Yunlin/18090003-3/2018	H5N2	2.3.4.4c	2018	Taiwan
EPI1892770	A/turkey/Yunlin/18120005-2/2018	H5N2	2.3.4.4c	2018	Taiwan
EPI1892657	A/goose/Yunlin/18090006-1/2018	H5N2	2.3.4.4c	2018	Taiwan
EPI1520237	A/Pavo_cristatus/China/JS02/2018	H5N6	2.3.4.4e	2018	China
EPI1665375	A/chicken/Ba_Ria-Vung_Tau/21078VTC/2019	H5N6	2.3.4.4g	2019	Vietnam
EPI1665383	A/chicken/Dong_Nai/25437VTC/2019	H5N6	2.3.4.4g	2019	Vietnam
EPI1583715	A/chicken/Nghe_An/27VTC/2018	H5N6	2.3.4.4h	2018	Vietnam
EPI1818950	A/chicken/Anhui/11.29_YHZGS009-O/2018	H5N6	2.3.4.4h	2018	China
EPI1818969	A/chicken/Chongqing/10.28_RCTYH003-O/2018	H5N6	2.3.4.4h	2018	China
EPI1974553	A/Muscovy_duck/Vietnam/HN6113/2020	H5N6	2.3.4.4h	2020	Vietnam
EPI1818988	A/chicken/Shandong/11.28_TAWL022-O/2018	H5N6	2.3.4.4h	2018	China
EPI1819148	A/chicken/Hunan/03.07_YYGK74L3-OC/2018	H5N6	2.3.4.4h	2018	China
EPI1819191	A/chicken/Hunan/03.07_YYGK40L3-OC/2018	H5N6	2.3.4.4h	2018	China
EPI1819785	A/chicken/Hunan/04.26_YYGK71R3-OC/2018	H5N6	2.3.4.4h	2018	China
EPI1827318	A/chicken/Guizhou/8.26_ZYLJJ014-O/2018	H5N6	2.3.4.4h	2018	China
EPI1833270	A/chicken/Shandong/01.26_TAWL011-O/2019	H5N6	2.3.4.4h	2019	China
EPI1825366	A/chicken/Anhui/9.29_YHZGS014-O/2018	H5N6	2.3.4.4h	2018	China
EPI1834550	A/duck/Hunan/06.22_YYGK90T3-OC/2018	H5N6	2.3.4.4h	2018	China
EPI1835502	A/duck/Jiangxi/6.21_NCNP83S3-OC/2018	H5N6	2.3.4.4h	2018	China
EPI1825318	A/chicken/Anhui/2.22_YHZGS003-O/2019	H5N6	2.3.4.4h	2019	China
EPI1825326	A/chicken/Anhui/2.22_YHZGS007-O/2019	H5N2	2.3.4.4h	2019	China
EPI1963267	A/chicken/Ha_Tinh/514VTC/2021	H5N6	2.3.4.4h	2021	Vietnam
EPI1825342	A/chicken/Anhui/8.28_YHZGS017-O/2018	H5N6	2.3.4.4h	2018	China
EPI1776392	A/chicken/Japan/AQ-HE30-35C1/2018	H5N2	2.3.4.4h	2018	Japan
EPI1394217	A/Chicken/Yangzhou/f9/2018	H5N6	2.3.4.4h	2018	China
EPI1974322	A/duck/Vietnam/HN6479/2020	H3N2	3C.2a4	2020	Vietnam
EPI2088462	A/Duck/Guangxi/H151/2020/H3N2	H3N2	3C.3a	2020	China
EPI1510621	A/duck/Mongolia/734/2018	H3N8	3C.3a1	2018	Mongolia
EPI2257113	A/Duck/Mongolia/2021-MG03/2021	H3N8	3C.3a1	2021	Mongolia
EPI1814965	A/duck/Niigata/151103/1/2020	H5N8	Am_nonGsGD	2020	Japan
EPI1773147	A/chicken/Taiwan/A1/2019	H5N2	Am_nonGsGD	2019	Taiwan
EPI1884490	A/whooper_swan/Henan/Y116/2018	H5N2	EA_nonGsGD	2018	China
EPI1997133	A/duck/Bangladesh/17D1815/2021	H5N3	EA_nonGsGD	2021	Bangladesh
EPI2136337	A/duck/Tottori/Vac-T2/2021	H5N8	EA_nonGsGD	2021	Japan
EPI1902885	A/Mallard/South_Korea/KNU2019-51/2019	H5N3	EA_nonGsGD	2019	South_Korea
EPI1902861	A/White-fronted_goose/South_Korea/KNU2019-66/2019	H5N2	EA_nonGsGD	2019	South_Korea
EPI2595461	A/chicken/Jiangxi/11741/2022	H3N8	unassigned	2022	China
EPI2595689	A/chicken/Jiangxi/11740/2022	H3N8	unassigned	2022	China
EPI2883787	A/duck/China/GVRI-402D22/2019	H3N2	unassigned	2019	China
EPI1647365	A/duck/East_Java/Spg258/2019	H3N2	unassigned	2019	Indonesia
EPI2873060	A/spot_billed_duck/Korea/KNU-65/2022	H1N2	unassigned	2022	South_Korea
EPI1838459	A/duck/Guangdong/H31/2020	H3N8	unassigned	2020	China
EPI1494189	A/duck/East_Java/Spg78/2018	H3N2	unassigned	2018	Indonesia
EPI2550809	A/wild_bird/Tianjin/2-300/2018	H3N8	unassigned	2018	China
EPI2376561	A/Duck/Foshan/11/2019	H3N2	unassigned	2019	China
EPI1930530	A/duck/China/322D22/2018	H3N2	unassigned	2018	China
EPI1986143	A/duck/Bangladesh/17D1738/2021	H1N3	unassigned	2021	Bangladesh
EPI2088414	A/Chicken/Guangdong/G155/2019/H3N2	H3N2	unassigned	2019	China
EPI2088430	A/Goose/Guangdong/G630/2019/H3N2	H3N2	unassigned	2019	China
EPI2695518	A/paradise_shelduck/Malaysia/VRI-6731/2018	H3N8	unassigned	2018	Malaysia
EPI2594078	A/chicken/Guangdong/6745/2021	H3N8	unassigned	2021	China
EPI1902853	A/White-fronted_goose/South_Korea/KNU2019-37/2019	H1N1	unassigned	2019	South_Korea
EPI1849961	A/mallard/Russia_Primorje/94T/2020	H1N1	unassigned	2020	Russia
EPI2596166	A/environment/Japan/KU-I13/2020	H3N2	unassigned	2020	Japan
EPI2282787	A/environment/Kagoshima/KU-I13/2020	H3N2	unassigned	2020	Japan
EPI2582541	A/goose/Hebei/GD07/2019	H5N6		2019	China
EPI1819630	A/goose/Fujian/3.15_FZHX0006-O/2018	H5N6		2018	China
EPI2921510	A/eagle/Japan/OUAVM-92321/2022	H5N1		2022	Japan
EPI1819593	A/chicken/Fujian/8.26_FZHX0065-C/2018	H5N6		2018	China
EPI1833206	A/chicken/Shandong/01.26_TAWL001-O/2019	H5N6		2019	China
EPI1902940	A/duck/Bangladesh/43418/2020	H9N2		2020	Bangladesh
EPI2538912	A/duck/India/P001/2019	H3N2		2019	India
EPI1903530	A/chicken/Bangladesh/41240/2019	H9N2		2019	Bangladesh
EPI1902959	A/duck/Bangladesh/41866/2019	H7N7		2019	Bangladesh
EPI1600707	A/duck/Vietnam/HU10-1879/2018	H6N6		2018	Vietnam
EPI1600659	A/chicken/Vietnam/HU10-1708/2018	H9N2		2018	Vietnam
EPI2665422	A/gull/South_Korea/GNU54/2021	H13N6		2021	South_Korea
EPI2582263	A/duck/China/10-26/2022	H6N6		2022	China
EPI2582231	A/duck/China/10-14/2022	H6N6		2022	China
EPI2582455	A/duck/China/9-12/2022	H6N6		2022	China
EPI2582439	A/duck/China/9-11/2022	H6N6		2022	China
EPI2582361	A/duck/China/L83/2022	H6N6		2022	China
EPI1974337	A/Muscovy_duck/Vietnam/HN6552/2020	H6N6		2020	Vietnam
EPI1974380	A/duck/Vietnam/HN6423/2020	H6N6		2020	Vietnam
EPI2733680	A/chicken/Laos/M-C01890/2022	H9		2022	Laos
EPI1974619	A/duck/Vietnam/HN5983/2019	H9N9		2019	Vietnam
EPI1974598	A/duck/Vietnam/HN6269/2020	H4N8		2020	Vietnam
EPI1974489	A/duck/Vietnam/HN6426/2020	H9N2		2020	Vietnam
EPI1974813	A/Muscovy_duck/Vietnam/QN6304/2020	H6N6		2020	Vietnam
EPI1974672	A/duck/Vietnam/HN6039/2019	H6N6		2019	Vietnam
EPI2220170	A/Goose/Foshan/G836/2019	H9N2		2019	China
EPI1819119	A/chicken/Hunan/03.07_YYGK48L3-OC/2018	H9N2		2018	China
EPI1647325	A/duck/East_Java/Av1383/2018	H4N6		2018	Indonesia
EPI1819257	A/chicken/Guizhou/10.28_ZYLJJ011-C/2018	H9N2		2018	China
EPI2801533	A/mallard_duck/Bangladesh/SJCEIRR-57125/2023	H9N2		2023	Bangladesh
EPI1819310	A/chicken/Shandong/12.26_TAWL020-O/2018	H9N2		2018	China
EPI1759146	A/chicken/Korea/LBM294/2018	H9N2		2018	South_Korea
EPI2270953	A/chicken/Guangdong/38/2018	H9N2		2018	China
EPI2271001	A/chicken/Guangdong/44/2018	H9N2		2018	China
EPI1648263	A/chicken/Iran/1/2018	H9N2		2018	Iran
EPI1819475	A/chicken/Zhejiang/7.23_HZBX015-O/2018	H9N2		2018	China
EPI1566611	A/chicken/China/71/2019	H9N2		2019	China
EPI2873012	A/white_fronted_goose/Korea/KNU-18/2023	H6N2		2023	South_Korea
EPI1819605	A/duck/Fujian/1.25_FZHX0036-C/2018	H9N2		2018	China
EPI1626669	A/wild_bird/Hunan/1.18_YYDTHBD241/2019	H9N2		2019	China
EPI1819628	A/goose/Fujian/3.15_FZHX0001-C/2018	H9N2		2018	China
EPI1819638	A/pigeon/Fujian/3.15_FZHX0007-C/2018	H9N2		2018	China
EPI1819635	A/goose/Fujian/3.15_FZHX0011-O/2018	H9N2		2018	China
EPI2873360	A/bean_goose/Korea/KNU-28/2023	H6N8		2023	South_Korea
EPI1986129	A/duck/Bangladesh/18D1662/2021	H2N1		2021	Bangladesh
EPI2271993	A/pigeon/Guangdong/176/2018	H9N2		2018	China
EPI2873305	A/mallard/Korea/KNU-2/2023	H10N4		2023	South_Korea
EPI1819692	A/chicken/Henan/10.31_XXHM002-O/2018	H9N2		2018	China
EPI1819723	A/chicken/Shandong/10.23_TAWL019-C/2018	H9N2		2018	China
EPI1819716	A/chicken/Shandong/10.23_TAWL017-O/2018	H9N2		2018	China
EPI1819738	A/chicken/Shanxi/1.23_TGRL009-O/2019	H9N2		2019	China
EPI1819750	A/chicken/Shanxi/01.23_TGRL013-C/2019	H9N2		2019	China
EPI1819790	A/duck/Hunan/9.22_YYGK7Y3-OC/2018	H9N2		2018	China
EPI1819490	A/chicken/Anhui/8.28_YHZGS019-O/2018	H9N2		2018	China
EPI1886179	A/mallard/Korea/H118/2021	H7N9		2021	South_Korea
EPI1825390	A/chicken/Anhui/9.29_YHZGS025-O/2018	H9N2		2018	China
EPI1825350	A/chicken/Anhui/9.29_YHZGS002-C/2018	H9N2		2018	China
EPI1835702	A/duck/Zhejiang/10.26_HZBX013-C/2018	H9		2018	China
EPI2876455	A/chicken/China/HUNAU-22/2022	H9N2		2022	China
EPI1836654	A/goose/Jiangsu/1.11_LYSZW001-O/2018	H9		2018	China
EPI2376528	A/Goose/China/32/2019	H6N6		2019	China
EPI1835454	A/duck/Jiangxi/5.28_NCNP17N3-OC/2018	H6		2018	China
EPI2439368	A/chicken/Myanmar/B85/2019	H9N2		2019	Myanmar
EPI1768099	A/duck/China/330D17/2018	H6N6		2018	China
EPI2669549	A/chicken/Boyolali/P04210924-63/2021	H9N2		2021	Indonesia
EPI1931697	A/White-fronted_Goose/South_Korea/KNU2020-152/2020	H9N2		2020	South_Korea
EPI1789468	A/chicken/China/1101/2019	H9N2		2019	China
EPI1986056	A/duck/Bangladesh/17D1584/2021	H6N1		2021	Bangladesh
EPI2764526	A/chicken/Shanxi/1020/2021	H9N2		2021	China
EPI2116913	A/chicken/Bangladesh/IVL-BD-H9N2/2019	H9N2		2019	Bangladesh
EPI1963109	A/chicken/Thanh_Hoa/V1S5VTC/2020	H9N2		2020	Vietnam
EPI1772521	A/chicken/Shandong/1757/2019	H9N2		2019	China
EPI1677577	A/chicken/Vietnam/NCVD-18--163-8/2018	H9N2		2018	Vietnam
EPI1678005	A/chicken/Vietnam/Raho6-18S-0757/2018	H9N2		2018	Vietnam
EPI2116833	A/chicken/China/2094/2021	H9N2		2021	China
EPI1916596	A/Chicken/Guangdong/GZ12029/2018	H9N2		2018	China
EPI1986002	A/duck/Bangladesh/18D1579/2021	H6N1		2021	Bangladesh
EPI1896589	A/swan/Shandong/10429/2019	H9N2		2019	China
EPI1581708	A/chicken/Bangladesh/35368/2018	H9N2		2018	Bangladesh
EPI2910414	A/chicken/China/JLU-SY1080/2021	H10N3		2021	China
EPI1827142	A/chicken/Guizhou/10.28_ZYLJJ003-C/2018	H9N2		2018	China
EPI2775594	A/poultry/India/NIHSAD-92/2019	H9N2		2019	India
EPI1827238	A/chicken/Guizhou/6.30_ZYLJJ005-O/2018	H9N2		2018	China
EPI2187436	A/chicken/Bangladesh/2474-LT86/2021	H9N2		2021	Bangladesh
EPI2187428	A/chicken/Bangladesh/2465-LT56/2021	H9N2		2021	Bangladesh
EPI2187420	A/chicken/Bangladesh/2462-LT14/2020	H9N2		2020	Bangladesh
EPI2695823	A/chicken/Bangladesh/CEIRR-080001/2021	H9N2		2021	Bangladesh
EPI2696140	A/chicken/Bangladesh/CEIRR-080017/2021	H9N2		2021	Bangladesh
EPI1881388	A/chicken/Guizhou/S1510/2018	H6N6		2018	China
EPI1523409	A/duck/Viet_Nam/HU10-64/2018	H7N7		2018	Vietnam
EPI1828566	A/chicken/Jiangxi/10.31_NCDZT007-C/2018	H9N2		2018	China
EPI2394889	A/Anser_albifrons/South_Korea/17/2021	H6N1		2021	South_Korea
EPI3001508	A/coot/South_Korea/KU-sw-19/2023	H6N2		2023	South_Korea
EPI1255854	A/duck/Japan/AQ-HE30-1/2018	H7N3		2018	Japan
EPI1902653	A/Green-winged_teal/South_Korea/KNU_2019-69/2019	H6N2		2019	South_Korea
EPI2031670	A/swan/Shandong/764/2019	H7N7		2019	China
EPI1777912	A/duck/Bangladesh/38557/2019	H8N4		2019	Bangladesh
EPI1299573	A/chicken/Shaanxi/F223/2018	H7N9		2018	China
EPI1902877	A/Mallard/South_Korea/KNU2019-30/2019	H7N7		2019	South_Korea
EPI1849993	A/common_teal/Amur_region/92b/2020	H6N2		2020	Russia
EPI1849945	A/mallard/Russia_Primorje/48T/2020	H9N2		2020	Russia
EPI1849913	A/mallard/Russia_Primorje/101T/2020	H6N2		2020	Russia
EPI2154270	A/Bean_Goose/South_Korea/KNU2021-26/2021	H6N2		2021	South_Korea
EPI1931689	A/Wild_Duck/South_Korea/KNU2020-110/2020	H9N2		2020	South_Korea
EPI2596662	A/environment/Japan/KU-B3/2020	H6N6		2020	Japan
EPI2282461	A/environment/Kagoshima/KU-B3/2020	H6N6		2020	Japan
EPI2153547	A/Bean_Goose/South_Korea/KNU2021-39/2021	H9N2		2021	South_Korea
EPI1848279	A/mallard/Russia_Primorje/234T/2020	H6N6		2020	Russia
EPI2154262	A/Bean_Goose/South_Korea/KNU2021-35/2021	H6N2		2021	South_Korea

## Sheet: HA
Accession No.	Virus name	Subtype	Clade	Collection year	Country
EPI2162549	A/chicken/Bangladesh/49971/2021	H5N1	2.3.2.1a	2021	Bangladesh
EPI2162541	A/duck/Bangladesh/50664/2021	H5N1	2.3.2.1a	2021	Bangladesh
EPI1986101	A/duck/Bangladesh/17D1601/2021	H5N1	2.3.2.1a	2021	Bangladesh
EPI1903233	A/duck/Bangladesh/41250/2019	H5N1	2.3.2.1a	2019	Bangladesh
EPI1903331	A/duck/Bangladesh/41322/2019	H5N1	2.3.2.1a	2019	Bangladesh
EPI2058288	A/duck/Bangladesh/17D1854/2022	H5N1	2.3.2.1a	2022	Bangladesh
EPI2058296	A/duck/Bangladesh/19D1850/2022	H5N1	2.3.2.1a	2022	Bangladesh
EPI1903402	A/quail/Bangladesh/41266/2019	H5N1	2.3.2.1a	2019	Bangladesh
EPI2162845	A/duck/Bangladesh/50053/2021	H5N1	2.3.2.1a	2021	Bangladesh
EPI1997142	A/duck/Bangladesh/18D1795/2021	H5N1	2.3.2.1a	2021	Bangladesh
EPI1997126	A/duck/Bangladesh/19D1771/2021	H5N1	2.3.2.1a	2021	Bangladesh
EPI2058357	A/duck/Bangladesh/17D1868/2022	H5N1	2.3.2.1a	2022	Bangladesh
EPI2147634	A/chicken/Bangladesh/46222/2020	H5N1	2.3.2.1a	2020	Bangladesh
EPI2387057	A/Chicken/Bangladesh/NRL_AI_846917/2018	H5N1	2.3.2.1a	2018	Bangladesh
EPI2387039	A/Duck/Bangladesh/200O-DUC-S2-8/2018	H5N1	2.3.2.1a	2018	Bangladesh
EPI2387024	A/Chicken/Bangladesh/200C-DBR-S1-1/2018	H5N1	2.3.2.1a	2018	Bangladesh
EPI1581333	A/duck/Bangladesh/35226/2018	H5N1	2.3.2.1a	2018	Bangladesh
EPI1581416	A/duck/Bangladesh/36037/2018	H5N1	2.3.2.1a	2018	Bangladesh
EPI1581566	A/duck/Bangladesh/35827/2018	H5N1	2.3.2.1a	2018	Bangladesh
EPI1581655	A/duck/Bangladesh/35723/2018	H5N1	2.3.2.1a	2018	Bangladesh
EPI1581728	A/duck/Bangladesh/35343/2018	H5N1	2.3.2.1a	2018	Bangladesh
EPI2059225	A/duck/Bangladesh/17D1873/2022	H5N1	2.3.2.1a	2022	Bangladesh
EPI2467482	A/duck/Bangladesh/BAIV-404_HA/2021	H5N1	2.3.2.1a	2021	Bangladesh
EPI1777970	A/duck/Bangladesh/38287/2019	H5N1	2.3.2.1a	2019	Bangladesh
EPI2576348	A/chicken/WestJava/Cianjur/1768/2022	H5N1	2.3.2.1c	2022	Indonesia
EPI2576414	A/chicken/WestJava/Sukabumi/1779/2022	H5N1	2.3.2.1c	2022	Indonesia
EPI1600652	A/Muscovy_duck/Vietnam/HU10-1705/2018	H5N1	2.3.2.1c	2018	Vietnam
EPI2733738	A/chicken/Laos/M-FA00588/2022	H5N1	2.3.2.1c	2022	Laos
EPI2576168	A/chicken/SouthSulawesi/Makassar/1663/2021	H5N1	2.3.2.1c	2021	Indonesia
EPI1647374	A/muscovy_duck/East_Java/Av1576/2019	H5N1	2.3.2.1c	2019	Indonesia
EPI1647382	A/muscovy_duck/East_Java/Av1492/2019	H5N1	2.3.2.1c	2019	Indonesia
EPI1851029	A/duck/Laos/Xiengkhouang03/2019	H5N1	2.3.2.1c	2019	Laos
EPI1851037	A/duck/Laos/Xiengkhouang04/2019	H5N1	2.3.2.1c	2019	Laos
EPI2576124	A/chicken/NorthSumatra/Medan/1524/2020	H5N1	2.3.2.1c	2020	Indonesia
EPI2576123	A/chicken/NorthSumatra/Medan/1509/2020	H5N1	2.3.2.1c	2020	Indonesia
EPI2085870	A/chicken/East_Java/Av1955/2022	H5N1	2.3.2.1c	2022	Indonesia
EPI1896096	A/duck/Sidenreng_Rappang/A07180110-11/2018	H5N1	2.3.2.1c	2018	Indonesia
EPI2159979	A/chicken/Eastern_China/QY5/2018	H5N2	2.3.2.1c	2018	China
EPI2573876	A/nativechicken/WestJava/Subang/1971/2023	H5N1	2.3.2.1c	2023	Indonesia
EPI2573879	A/chicken/Lampung/1986/2023	H5N1	2.3.2.1c	2023	Indonesia
EPI2574075	A/chicken/Lampung/Tanggamus/1497/2020	H5N1	2.3.2.1c	2020	Indonesia
EPI2116756	A/chicken/Sabah/6123/2018	H5N1	2.3.2.1c	2018	Malaysia
EPI1665344	A/chicken/Long_An/1427VTC/2019	H5N1	2.3.2.1c	2019	Vietnam
EPI2366113	A/chicken/Guangxi/16/2019	H5N6	2.3.2.1c	2019	China
EPI2419978	A/Cambodia/NPH230032_2/2023	H5N1	2.3.2.1c	2023	Cambodia
EPI1640885	A/duck/East_Java/Av679/2016	H5N1	2.3.2.1c	2016	Indonesia
EPI2600030	A/duck/Lao/262/2022	H5N1	2.3.2.1c	2022	Laos
EPI1583491	A/chicken/Nghe_An/08VTC/2018	H5N1	2.3.2.1c	2018	Vietnam
EPI1485942	A/wild_bird/Hunan/03.08_DTHF2E3-2/2018	H5N6	2.3.4.4	2018	China
EPI2505480	A/duck/Hulu_Sungai_Utara/A0522064-06/2022	H5N1	2.3.4.4b	2022	Indonesia
EPI1200335	A/Mallard/Republic_of_Georgia/1/2018	H5N6	2.3.4.4b	2018	Georgia
EPI1946730	A/Hangzhou/01/2021	H5N6	2.3.4.4b	2021	China
EPI2152153	A/Mallard/Ningxia/BY246/2020	H5N8	2.3.4.4b	2020	China
EPI2287052	A/Changsha/1/2022	H5N6	2.3.4.4b	2022	China
EPI2362660	A/common_buzzard/Japan/2601B013/2022	H5N1	2.3.4.4b	2022	Japan
EPI2724487	A/chicken/Pakistan/502/2018	H5N8	2.3.4.4b	2018	Pakistan
EPI2205093	A/common_teal/Korea/WA537/2022	H5N1	2.3.4.4b	2022	South_Korea
EPI2606479	A/chicken/Japan/AZRC-TU-17/2022	H5N1	2.3.4.4b	2022	Japan
EPI2921537	A/eagle/Japan/OUAVM-62888/2022	H5N1	2.3.4.4b	2022	Japan
EPI2195608	A/common_crane/Yunnan-Huize/24/2021	H5N8	2.3.4.4b	2021	China
EPI2737495	A/duck/Vietnam/HU16-NS82/2023	H5N1	2.3.4.4b	2023	Vietnam
EPI1501037	A/chicken/Alkharj/910/2018	H5N8	2.3.4.4b	2018	Saudi_Arabia
EPI2632313	A/Jiangxi/16791/2022	H5N6	2.3.4.4b	2022	China
EPI1930770	A/goose/China/Wuhu02/2018	H5N6	2.3.4.4b	2018	China
EPI1896419	A/peregrine_falcon/Hokkaido/4801Z001/2021	H5N8	2.3.4.4b	2021	Japan
EPI2882776	A/goose/China/FOSU-ZQ28/2023	H5N6	2.3.4.4b	2023	China
EPI1342143	A/Jungle_crow/Hyogo/2803E028T/2018	H5N6	2.3.4.4b	2018	Japan
EPI2195595	A/common_crane_/Yunnan-Huize/22/2021	H5N8	2.3.4.4b	2021	China
EPI2788542	A/hooded_crane/Kagoshima/KU-36/2022	H5N1	2.3.4.4b	2022	Japan
EPI1892755	A/turkey/Yunlin/18090003-3/2018	H5N2	2.3.4.4c	2018	Taiwan
EPI1892746	A/turkey/Yunlin/18070001-2/2018	H5N2	2.3.4.4c	2018	Taiwan
EPI1892658	A/goose/Yunlin/18090006-1/2018	H5N2	2.3.4.4c	2018	Taiwan
EPI1892602	A/goose/Yunlin/18030020-1/2018	H5N2	2.3.4.4c	2018	Taiwan
EPI1891442	A/chicken/Taipei_City/18050010-8/2018	H5N2	2.3.4.4c	2018	Taiwan
EPI1891402	A/chicken/Tainan/18040014-2/2018	H5N2	2.3.4.4c	2018	Taiwan
EPI1891874	A/chicken/Yunlin/18060001-2/2018	H5N2	2.3.4.4c	2018	Taiwan
EPI1892034	A/duck/Pingtung/18A00076-11-20T/2018	H5N2	2.3.4.4c	2018	China
EPI1520238	A/Pavo_cristatus/China/JS02/2018	H5N6	2.3.4.4e	2018	China
EPI1205180	A/duck/Vietnam/QuangBinh/QN530206/2018	H5N6	2.3.4.4e	2018	Vietnam
EPI2585025	A/duck/Vietnam/HN5149/2018	H5N6	2.3.4.4g	2018	Vietnam
EPI2255536	A/Duck/Cambodia/e8T241D9/2020	H5N6	2.3.4.4g	2020	Cambodia
EPI1834479	A/duck/Hunan/03.07_YYGK4L3-OC/2018	H5N6	2.3.4.4g	2018	China
EPI1848291	A/Chongqing/00013/2021	H5N6	2.3.4.4h	2021	China
EPI1583716	A/chicken/Nghe_An/27VTC/2018	H5N6	2.3.4.4h	2018	Vietnam
EPI1931978	A/duck/China/FJ19323/2019	H5N6	2.3.4.4h	2019	China
EPI2585028	A/Muscovy_duck/Vietnam/HN4714/2018	H5N6	2.3.4.4h	2018	Vietnam
EPI1931976	A/duck/China/FJ1923/2019	H5N6	2.3.4.4h	2019	China
EPI1931972	A/duck/China/FJ1914/2019	H5N6	2.3.4.4h	2019	China
EPI1820601	A/chicken/Anhui/11.29_YHZGS009-O/2018	H5N6	2.3.4.4h	2018	China
EPI1974314	A/Muscovy_duck/Vietnam/HN6606/2020	H5N6	2.3.4.4h	2020	Vietnam
EPI1974774	A/duck/Vietnam/QN6519/2020	H5N6	2.3.4.4h	2020	Vietnam
EPI1718982	A/Whooper_swan/Xinjiang/6/2020	H5N6	2.3.4.4h	2020	China
EPI1851224	A/duck/Laos/2310/2019	H5N6	2.3.4.4h	2019	Laos
EPI1893065	A/duck/Ugii_lake/#66/2018	H5N6	2.3.4.4h	2018	Mongolia
EPI1890300	A/Duck/China/B9/2019	H5N6	2.3.4.4h	2019	China
EPI1890297	A/Duck/China/B6/2019	H5N6	2.3.4.4h	2019	China
EPI1821066	A/chicken/Jiangxi/3.23_NCDZT15M3-OC/2018	H5N6	2.3.4.4h	2018	China
EPI1821089	A/chicken/Hunan/8.27_YYGK70W3-OC/2018	H5N6	2.3.4.4h	2018	China
EPI1821249	A/chicken/Anhui/2.22_YHZGS004-O/2019	H5N6	2.3.4.4h	2019	China
EPI1821255	A/chicken/Anhui/2.22_YHZGS022-C/2019	H5N6	2.3.4.4h	2019	China
EPI2579337	A/goose/China/SF233-HA3/2018	H5N6	2.3.4.4h	2018	China
EPI1838663	A/Jiangsu/1/2020	H5N6	2.3.4.4h	2020	China
EPI1820581	A/chicken/Shandong/12.26_TAWL007-O/2018	H5N6	2.3.4.4h	2018	China
EPI1820686	A/chicken/Hunan/3.07_YYGK81L3-OC/2018	H5N6	2.3.4.4h	2018	China
EPI1821088	A/chicken/Hunan/7.26_YYGK56V3-OC/2018	H5N6	2.3.4.4h	2018	China
EPI2114077	A/chicken/China/007/2019	H5N6	2.3.4.4h	2019	China
EPI2114087	A/goose/China/0701/2018	H5N6	2.3.4.4h	2018	China
EPI1963276	A/chicken/Ha_Tinh/514VTC/2021	H5N6	2.3.4.4h	2021	Vietnam
EPI1771061	A/muscovy_duck/Japan/AQ-HE30-77C1/2018	H5N6	2.3.4.4h	2018	Japan
EPI1887779	A/GX-hechi/01/2021	H5N6	2.3.4.4h	2021	China
EPI1963103	A/chicken/Quang_Tri/V4S4VTC/2020	H5N6	2.3.4.4h	2020	Vietnam
EPI1897235	A/goose/HeBei/GD07/2019	H5N6	2.3.4.4h	2019	China
EPI1255953	A/duck/Guangdong/G1378/2018	H5N6	2.3.4.4h	2018	China
EPI1814433	A/chicken/Thanh_Hoa/VTC741/2020	H5N6	2.3.4.4h	2020	Vietnam
EPI1931942	A/duck/China/FJ1813/2018	H5N6	2.3.4.4h	2018	China
EPI1931969	A/duck/China/FJ18299/2018	H5N6	2.3.4.4h	2018	China
EPI1931967	A/duck/China/FJ18271/2018	H5N6	2.3.4.4h	2018	China
EPI1931965	A/duck/China/FJ18252/2019	H5N6	2.3.4.4h	2019	China
EPI2898977	A/peregrine_falcon/Saga/4112A002/2023	H5N6	2.3.4.4b	2023	Japan
EPI2742811	A/Hooded_crane/Korea/22WC215/2022	H5N1	2.3.4.4b	2022	South_Korea
EPI3077291	A/water/Tottori/NK1220-1/2022	H5N1	2.3.4.4b	2022	Japan
EPI2789597	A/environment/Kagoshima/KU-G4/2022	H5N1	2.3.4.4b	2022	Japan
EPI2789589	A/environment/Kagoshima/KU-D4/2022	H5N1	2.3.4.4b	2022	Japan
EPI2789565	A/environment/Kagoshima/KU-D1/2022	H5N1	2.3.4.4b	2022	Japan
EPI2789557	A/environment/Kagoshima/KU-B8/2022	H5N1	2.3.4.4b	2022	Japan
EPI2789454	A/environment/Kagoshima/KU-H1/2022	H5N1	2.3.4.4b	2022	Japan
EPI2789422	A/environment/Kagoshima/KU-B5/2022	H5N1	2.3.4.4b	2022	Japan
EPI2789374	A/environment/Kagoshima/KU-B2/2022	H5N1	2.3.4.4b	2022	Japan
EPI2789326	A/hooded_crane/Kagoshima/KU-195/2022	H5N1	2.3.4.4b	2022	Japan
EPI2789310	A/hooded_crane/Kagoshima/KU-190/2022	H5N1	2.3.4.4b	2022	Japan
EPI2789294	A/hooded_crane/Kagoshima/KU-186/2022	H5N1	2.3.4.4b	2022	Japan
EPI2789278	A/white-naped_crane/Kagoshima/KU-180/2022	H5N1	2.3.4.4b	2022	Japan
EPI2789214	A/hooded_crane/Kagoshima/KU-163/2022	H5N1	2.3.4.4b	2022	Japan
EPI2789206	A/white-naped_crane/Kagoshima/KU-155/2022	H5N1	2.3.4.4b	2022	Japan
EPI2789150	A/hooded_crane/Kagoshima/KU-144/2022	H5N1	2.3.4.4b	2022	Japan
EPI2789142	A/hooded_crane/Kagoshima/KU-143/2022	H5N1	2.3.4.4b	2022	Japan
EPI2789134	A/white-naped_crane/Kagoshima/KU-142/2022	H5N1	2.3.4.4b	2022	Japan
EPI2789110	A/hooded_crane/Kagoshima/KU-137/2022	H5N1	2.3.4.4b	2022	Japan
EPI2437581	A/Jiangsu/NJ210/2023	H5N1	2.3.4.4b	2023	China
EPI2029898	A/goose/Hunan/SE284/2022	H5N1	2.3.4.4b	2022	China
EPI1528968	A/duck/Guangxi/S10712/2018	H5N3	EA_nonGsGD	2018	China
EPI2585018	A/duck/Vietnam/HN5076/2018	H5N3	EA_nonGsGD	2018	Vietnam
EPI1997246	A/duck/Bangladesh/17D1839/2022	H5N3	EA_nonGsGD	2022	Bangladesh
EPI2376468	A/aquatic_bird/South_Korea/JB25/2018	H5N2	EA_nonGsGD	2018	South_Korea
EPI1585190	A/Avian/South_Korea/K58/2018	H5N3	EA_nonGsGD	2018	South_Korea
EPI2113371	A/Goose/Korea/H277/2022	H5N3	EA_nonGsGD	2022	South_Korea
EPI1997134	A/duck/Bangladesh/17D1815/2021	H5N3	EA_nonGsGD	2021	Bangladesh
EPI1817141	A/duck/Hokkaido/W44/2018	H5N2	EA_nonGsGD	2018	Japan
EPI2580413	A/duck/South_Korea/KNU18-91/2018	H5N3	EA_nonGsGD	2018	South_Korea
EPI2136338	A/duck/Tottori/Vac-T2/2021	H5N8	EA_nonGsGD	2021	Japan
EPI2146151	A/mallard/Hokkaido/0110J076C/2021	H5N3	EA_nonGsGD	2021	Japan

## Sheet: NP
Accession No.	Virus name	Subtype	Clade	Collection year	Country
EPI2058289	A/duck/Bangladesh/17D1854/2022	H5N1	2.3.2.1a	2022	Bangladesh
EPI2058297	A/duck/Bangladesh/19D1850/2022	H5N1	2.3.2.1a	2022	Bangladesh
EPI2058305	A/duck/Bangladesh/19D1859/2022	H5N1	2.3.2.1a	2022	Bangladesh
EPI1556089	A/duck/Bangladesh/34745/2018	H5N1	2.3.2.1a	2018	Bangladesh
EPI2059226	A/duck/Bangladesh/17D1873/2022	H5N1	2.3.2.1a	2022	Bangladesh
EPI2059211	A/duck/Bangladesh/17D1869/2022	H5N1	2.3.2.1a	2022	Bangladesh
EPI1647375	A/muscovy_duck/East_Java/Av1576/2019	H5N1	2.3.2.1c	2019	Indonesia
EPI1851030	A/duck/Laos/Xiengkhouang04/2019	H5N1	2.3.2.1c	2019	Laos
EPI1494303	A/chicken/East_Java/Spg119/2018	H5N1	2.3.2.1c	2018	Indonesia
EPI2774976	A/duck/Laos/WKU-556/2022	H5N1	2.3.2.1c	2022	Laos
EPI2085871	A/chicken/East_Java/Av1955/2022	H5N1	2.3.2.1c	2022	Indonesia
EPI1834464	A/duck/Hunan/03.07_YYGK1L3-OC/2018	H5N1	2.3.2.1c	2018	China
EPI1591318	A/chicken/Cambodia/11/2018	H5N1	2.3.2.1c	2018	Cambodia
EPI1896097	A/duck/Sidenreng_Rappang/A07180110-11/2018	H5N1	2.3.2.1c	2018	Indonesia
EPI2159980	A/chicken/Eastern_China/QY5/2018	H5N2	2.3.2.1c	2018	China
EPI1821828	A/chicken/Anhui/8.28_YHZGS012-O/2018	H5N6	2.3.4.2	2018	China
EPI2966041	A/large-billed_crow/Hokkaido/0112F066T/2023	H5N5	2.3.4.4b	2023	Japan
EPI2073614	A/Little_egret/Israel/172/2022	H5N1	2.3.4.4b	2022	Israel
EPI2733690	A/duck/Laos/M-C02701/2022	H5N6	2.3.4.4b	2022	Laos
EPI1601907	A/Avian/Iran/38AMA/2019	H5N3	2.3.4.4b	2019	Iran
EPI2505481	A/duck/Hulu_Sungai_Utara/A0522064-06/2022	H5N1	2.3.4.4b	2022	Indonesia
EPI1200338	A/Mallard/Republic_of_Georgia/1/2018	H5N6	2.3.4.4b	2018	Georgia
EPI2152149	A/Mallard/Ningxia/BY246/2020	H5N8	2.3.4.4b	2020	China
EPI2205092	A/common_teal/Korea/WA537/2022	H5N1	2.3.4.4b	2022	South_Korea
EPI2195617	A/common_crane/Yunnan-Huize/27/2021	H5N8	2.3.4.4b	2021	China
EPI1223746	A/jungle_crow/Hyogo/2803A002/2018	H5N6	2.3.4.4b	2018	Japan
EPI2438708	A/chicken/Kochi/T27-22/2020	H5N8	2.3.4.4b	2020	India
EPI2779967	A/muscovy_duck/Banjarbaru/A0523532-9/2023	H5N1	2.3.4.4b	2023	Indonesia
EPI2438796	A/Northern_pintail/Miyazaki/4501B315/2021	H5N8	2.3.4.4b	2021	Japan
EPI1997187	A/duck/Guizhou/S4702/2021	H5N6	2.3.4.4b	2021	China
EPI2742660	A/Hooded_crane/Korea/22WC083/2022	H5N1	2.3.4.4b	2022	South_Korea
EPI2737496	A/duck/Vietnam/HU16-NS82/2023	H5N1	2.3.4.4b	2023	Vietnam
EPI2642636	A/pheasant/Hebei/B02/2021	H5N8	2.3.4.4b	2021	China
EPI1930200	A/Chicken/Guangdong/211064-4/2021	H5N6	2.3.4.4b	2021	China
EPI1930339	A/Chicken/Hebei/211021/2021	H5N6	2.3.4.4b	2021	China
EPI1930184	A/Goose/Guangdong/211106-2/2021	H5N6	2.3.4.4b	2021	China
EPI1897172	A/chicken/Pakistan/531/2018	H5N8	2.3.4.4b	2018	Pakistan
EPI2883781	A/goose/China/FOSU-ZQ25/2023	H5N6	2.3.4.4b	2023	China
EPI1342080	A/chicken/Korea/H241/2018	H5N6	2.3.4.4b	2018	South_Korea
EPI2747723	A/chicken/Kagawa/22B2T/2022	H5N1	2.3.4.4b	2022	Japan
EPI2747691	A/chicken/Kagawa/22A2T/2022	H5N1	2.3.4.4b	2022	Japan
EPI2152280	A/Wild_geese/Hubei/H262/2021	H5N8	2.3.4.4b	2021	China
EPI2898978	A/peregrine_falcon/Saga/4112A002/2023	H5N6	2.3.4.4b	2023	Japan
EPI2136331	A/water/Tottori/NK1201-2/2021	H5N8	2.3.4.4b	2021	Japan
EPI2437584	A/Jiangsu/NJ210/2023	H5N1	2.3.4.4b	2023	China
EPI2081120	A/goose/Hunan/SE284/2022	H5N1	2.3.4.4b	2022	China
EPI1892659	A/goose/Yunlin/18090006-1/2018	H5N2	2.3.4.4c	2018	Taiwan
EPI1892603	A/goose/Yunlin/18030020-1/2018	H5N2	2.3.4.4c	2018	Taiwan
EPI1821331	A/chicken/Shanxi/04.28_TGRL024-O/2018	H5N6	2.3.4.4c	2018	China
EPI1891443	A/chicken/Taipei_City/18050010-8/2018	H5N2	2.3.4.4c	2018	Taiwan
EPI1891419	A/chicken/Taipei_City/18010007-3/2018	H5N2	2.3.4.4c	2018	Taiwan
EPI1891435	A/chicken/Taipei_City/18050007-1/2018	H5N2	2.3.4.4c	2018	Taiwan
EPI1892233	A/duck/Yunlin/18060007-3/2018	H5N2	2.3.4.4c	2018	Taiwan
EPI1520239	A/Pavo_cristatus/China/JS02/2018	H5N6	2.3.4.4e	2018	China
EPI1665377	A/chicken/Ba_Ria-Vung_Tau/21078VTC/2019	H5N6	2.3.4.4g	2019	Vietnam
EPI2581876	A/Duck/China/H5N6/2020	H5N6	2.3.4.4h	2020	China
EPI1921349	A/duck/Laos/NL-2175410/2021	H5N6	2.3.4.4h	2021	Laos
EPI1821272	A/chicken/Anhui/11.29_YHZGS004-C/2018	H5N6	2.3.4.4h	2018	China
EPI1821293	A/chicken/Chongqing/10.28_RCTYH003-O/2018	H5N6	2.3.4.4h	2018	China
EPI1821281	A/chicken/Anhui/11.29_YHZGS014-O/2018	H5N6	2.3.4.4h	2018	China
EPI1821748	A/goose/Fujian/3.15_FZHX0007-C/2018	H5N6	2.3.4.4h	2018	China
EPI1821975	A/goose/Fujian/3.15_FZHX0005-O/2018	H5N6	2.3.4.4h	2018	China
EPI1822117	A/duck/Jiangxi/3.23_NCNP87M3-OC/2018	H5N6	2.3.4.4h	2018	China
EPI1833344	A/chicken/Shandong/12.26_TAWL007-O/2018	H5N6	2.3.4.4h	2018	China
EPI1826104	A/chicken/Fujian/9.24_FZHX0068-C/2018	H5N6	2.3.4.4h	2018	China
EPI1835224	A/duck/Jiangxi/12.17_NCNP71D4-O/2018	H5N6	2.3.4.4h	2018	China
EPI1930599	A/Whooper_swan/Mongolia/03/2020	H5N6	2.3.4.4h	2020	Mongolia
EPI1963213	A/chicken/Thanh_Hoa/1351VTC/2021	H5N6	2.3.4.4h	2021	Vietnam
EPI1974216	A/duck/Vietnam/HN6617/2020	H3N2	3C.2a1	2020	Vietnam
EPI1974320	A/duck/Vietnam/HN6479/2020	H3N2	3C.2a4	2020	Vietnam
EPI2256863	A/Duck/Mongolia/2021-MG05/2021	H3N6	3C.3a	2021	Mongolia
EPI2088440	A/Duck/Guangdong/H34/2020/H3N2	H3N2	3C.3a	2020	China
EPI2088456	A/Duck/Guangdong/H144/2020/H3N2	H3N2	3C.3a	2020	China
EPI1814962	A/duck/Niigata/151103/1/2020	H5N8	Am_nonGsGD	2020	Japan
EPI1773149	A/chicken/Taiwan/A1/2019	H5N2	Am_nonGsGD	2019	Taiwan
EPI1528969	A/duck/Guangxi/S10712/2018	H5N3	EA_nonGsGD	2018	China
EPI1528985	A/duck/Jiangsu/SE0261/2018	H5N3	EA_nonGsGD	2018	China
EPI1898268	A/duck/Tottori/Vac-T1/2020	H5N6	EA_nonGsGD	2020	Japan
EPI1884484	A/whooper_swan/Henan/Y116/2018	H5N2	EA_nonGsGD	2018	China
EPI1585191	A/Avian/South_Korea/K58/2018	H5N3	EA_nonGsGD	2018	South_Korea
EPI1997135	A/duck/Bangladesh/17D1815/2021	H5N3	EA_nonGsGD	2021	Bangladesh
EPI1817142	A/duck/Hokkaido/W44/2018	H5N2	EA_nonGsGD	2018	Japan
EPI1775938	A/Bean_Goose/South_Korea/KNU18-86/2018	H5N2	EA_nonGsGD	2018	South_Korea
EPI1510695	A/duck/Mongolia/914/2018	H3N8	unassigned	2018	Mongolia
EPI2595408	A/chicken/Jiangxi/10598/2022	H3N8	unassigned	2022	China
EPI1647367	A/duck/East_Java/Spg258/2019	H3N2	unassigned	2019	Indonesia
EPI1903616	A/duck/Mongolia/MN18-10/2018	H3N8	unassigned	2018	Mongolia
EPI1494191	A/duck/East_Java/Spg78/2018	H3N2	unassigned	2018	Indonesia
EPI2731200	A/chicken/China/HAUST-16/2023	H3N3	unassigned	2023	China
EPI1930532	A/duck/China/322D22/2018	H3N2	unassigned	2018	China
EPI2116917	A/northern_shoveler/North-Kazakhstan/20/2018	H3N8	unassigned	2018	Kazakhstan
EPI1930857	A/duck/China/Influenza_A_virus/2019	H3N2	unassigned	2019	China
EPI2896245	A/chicken/China/HUNAU-GT2125/2023	H3N3	unassigned	2023	China
EPI2088416	A/Chicken/Guangdong/G155/2019/H3N2	H3N2	unassigned	2019	China
EPI2088407	A/Chicken/guangdong/G152/2019/H3N2	H3N2	unassigned	2019	China
EPI2695520	A/paradise_shelduck/Malaysia/VRI-6731/2018	H3N8	unassigned	2018	Malaysia
EPI2245755	A/wild_duck/Shandong/W11221/2019	H3N8	unassigned	2019	China
EPI2594256	A/chicken/Guangdong/4699/2021	H3N8	unassigned	2021	China
EPI1902783	A/Green-winged_teal/South_Korea/KNU2019-72/2019	H3N8	unassigned	2019	South_Korea
EPI2153449	A/Mallard/South_Korea/KNU2021-5/2021	H1N1	unassigned	2021	South_Korea
EPI1355572	A/Tufted_Duck/Novosibirsk_region/989k/2018	H3N8	unassigned	2018	Russia
EPI1890324	A/Duck/China/B6_NP/2019	H5N6		2019	China
EPI2921508	A/eagle/Japan/OUAVM-70630/2022	H5N1		2022	Japan
EPI1833208	A/chicken/Shandong/01.26_TAWL001-O/2019	H5N6		2019	China
EPI2162580	A/chicken/Bangladesh/50173/2021	H9N2		2021	Bangladesh
EPI1902970	A/chicken/Bangladesh/41240/2019	H9N2		2019	Bangladesh
EPI1856845	A/Chicken/Yunnan/1002/2021	H7N9		2021	China
EPI1902964	A/duck/Bangladesh/41866/2019	H7N7		2019	Bangladesh
EPI1600669	A/duck/Vietnam/HU10-1743/2018	H6N6		2018	Vietnam
EPI1600717	A/chicken/Vietnam/HU10-1947/2018	H9N2		2018	Vietnam
EPI2913102	A/chicken/China/YZU-S5/2022	H9N2		2022	China
EPI1903042	A/duck/Bangladesh/43146/2020	H10N2		2020	Bangladesh
EPI2665424	A/gull/South_Korea/GNU54/2021	H13N6		2021	South_Korea
EPI2582267	A/duck/China/10-26/2022	H6N6		2022	China
EPI2665432	A/duck/Sichuan/SICAU-04/2021	H6N2		2021	China
EPI2582219	A/duck/China/22HY/2022	H6N6		2022	China
EPI2582459	A/duck/China/9-12/2022	H6N6		2022	China
EPI2582366	A/duck/China/L83/2022	H6N6		2022	China
EPI1903125	A/duck/Bangladesh/42987/2020	H8N4		2020	Bangladesh
EPI1974335	A/Muscovy_duck/Vietnam/HN6552/2020	H6N6		2020	Vietnam
EPI1841402	A/duck/Cambodia/CAM09a/2019	H7N6		2019	Cambodia
EPI1974590	A/Muscovy_duck/Vietnam/HN6021/2019	H6N8		2019	Vietnam
EPI1974618	A/duck/Vietnam/HN5983/2019	H9N9		2019	Vietnam
EPI1974637	A/Muscovy_duck/Vietnam/HN6416/2020	H9N2		2020	Vietnam
EPI1829429	A/chicken/Japan/AQ-HE31-26/2020	H9N2		2020	Japan
EPI2220168	A/Goose/Foshan/G836/2019	H9N2		2019	China
EPI1821419	A/chicken/Jiangxi/02.28_NCNP2K3-OC/2018	H9N2		2018	China
EPI1647327	A/duck/East_Java/Av1383/2018	H4N6		2018	Indonesia
EPI2213738	A/chicken/Jiangsu/S1229/2021	H10N3		2021	China
EPI2162652	A/chicken/Bangladesh/50529/2021	H9N2		2021	Bangladesh
EPI1821600	A/chicken/Hainan/1.14_HKPL004-O/2018	H9N2		2018	China
EPI1584691	A/duck/Vietnam/HU9-194/2018	H6N6		2018	Vietnam
EPI1821648	A/chicken/Shandong/12.26_TAWL020-O/2018	H9N2		2018	China
EPI2271342	A/chicken/Guangdong/87/2019	H9N2		2019	China
EPI1759148	A/chicken/Korea/LBM294/2018	H9N2		2018	South_Korea
EPI1903656	A/mallard/South_Korea/JB19-19/2019	H6N8		2019	South_Korea
EPI1821751	A/duck/Fujian/1.25_FZHX0007-O/2018	H7N3		2018	China
EPI2270790	A/chicken/Guangdong/18/2018	H9N2		2018	China
EPI1648265	A/chicken/Iran/1/2018	H9N2		2018	Iran
EPI1821807	A/chicken/Zhejiang/7.23_HZBX007-O/2018	H9N2		2018	China
EPI1604435	A/great_black-headed_gull/Ningxia/1/2018	H16N3		2018	China
EPI2213802	A/duck/Hunan/S10835/2018	H10N3		2018	China
EPI1821811	A/chicken/Zhejiang/7.23_HZBX015-O/2018	H9N2		2018	China
EPI2747092	A/chicken/China/SCDC-52SG/2022	H9N2		2022	China
EPI2873006	A/bean_goose/Korea/KNU-09/2023	H6N2		2023	South_Korea
EPI2272854	A/quail/Guangdong/286/2018	H9N2		2018	China
EPI2747251	A/chicken/China/SCDC-41JN/2022	H9N2		2022	China
EPI1626671	A/wild_bird/Hunan/1.18_YYDTHBD241/2019	H9N2		2019	China
EPI2272334	A/quail/Guangdong/221/2019	H9N2		2019	China
EPI1493832	A/chicken/East_Java/AP41/2018	H9N2		2018	Indonesia
EPI2873299	A/mallard/Korea/KNU-24/2023	H11N9		2023	South_Korea
EPI2873267	A/mallard/Korea/KNU-8/2023	H10N4		2023	South_Korea
EPI1822072	A/chicken/Shandong/10.23_TAWL021-C/2018	H9N2		2018	China
EPI1494311	A/duck/East_Java/Spg207/2018	H4N6		2018	Indonesia
EPI1822099	A/chicken/Shanxi/01.23_TGRL013-C/2019	H9N2		2019	China
EPI1822163	A/chicken/Hunan/8.27_YYGK45W3-OC/2018	H9N2		2018	China
EPI2915547	A/chicken/China/YCDC-BS220/2021	H9N2		2021	China
EPI2915531	A/chicken/China/YCDC-JN35/2021	H9N2		2021	China
EPI2915523	A/chicken/China/YCDC-KM204/2022	H9N2		2022	China
EPI1785279	A/Bean_Goose/South_Korea/KNU18-6/2018	H6N5		2018	South_Korea
EPI2147620	A/chicken/Bangladesh/46338/2020	H9N2		2020	Bangladesh
EPI1827608	A/chicken/Hunan/03.07_YYGK82L3-OC/2018	H9N2		2018	China
EPI2147598	A/quail/Bangladesh/46264/2020	H9N2		2020	Bangladesh
EPI1835688	A/duck/Zhejiang/1026-HZBX004-C/2018	H9		2018	China
EPI2376522	A/Chicken/China/31/2019	H6N2		2019	China
EPI2376579	A/chicken/Guangzhou/18/2019	H9N2		2019	China
EPI1835456	A/duck/Jiangxi/5.28_NCNP17N3-OC/2018	H6		2018	China
EPI2778975	A/duck/Vietnam/HN4780/2018	H6N6		2018	Vietnam
EPI2876798	A/goose/China/GVRI-371G45/2019	H6N2		2019	China
EPI1931699	A/White-fronted_Goose/South_Korea/KNU2020-152/2020	H9N2		2020	South_Korea
EPI1789490	A/chicken/China/1104/2019	H9N2		2019	China
EPI1789474	A/chicken/China/1102/2019	H9N2		2019	China
EPI2893613	A/chicken/Bangladesh/SJCEIRR-58222/2023	H9N2		2023	Bangladesh
EPI2376694	A/Duck/Bangladesh/55250/2022	H12N5		2022	Bangladesh
EPI2376722	A/Duck/China/12/2019	H6N6		2019	China
EPI1635082	A/duck/Cambodia/C50W8M1/2018	H7N4		2018	Cambodia
EPI1635106	A/duck/Cambodia/C8W6M1/2018	H10N7		2018	Cambodia
EPI2167412	A/chicken/Shandong/Taian29/2022	H9N2		2022	China
EPI1772523	A/chicken/Shandong/1757/2019	H9N2		2019	China
EPI1772547	A/chicken/Shandong/1784/2019	H9N2		2019	China
EPI1772571	A/chicken/Shandong/1845/2019	H9N2		2019	China
EPI1677558	A/chicken/Vietnam/NCVD-18-84-03/2018	H9N2		2018	Vietnam
EPI2116830	A/chicken/China/2094/2021	H9N2		2021	China
EPI1916657	A/Chicken/Guangdong/GZ14282/2019	H9N2		2019	China
EPI1678434	A/chicken/Vietnam/Raho6-Tg5-V2-S4/2018	H9N2		2018	Vietnam
EPI1678379	A/chicken/Vietnam/Raho6-Tg5-V2-S6/2018	H9N2		2018	Vietnam
EPI2116766	A/chicken/China/2038/2020	H9N2		2020	China
EPI1555978	A/environment/Bangladesh/34578/2018	H9N2		2018	Bangladesh
EPI1581710	A/chicken/Bangladesh/35368/2018	H9N2		2018	Bangladesh
EPI1556636	A/chicken/Shanghai/07/2018	H9N2		2018	China
EPI2187438	A/chicken/Bangladesh/2474-LT86/2021	H9N2		2021	Bangladesh
EPI2187422	A/chicken/Bangladesh/2462-LT14/2020	H9N2		2020	Bangladesh
EPI2695815	A/chicken/Bangladesh/CEIRR-079999/2021	H9N2		2021	Bangladesh
EPI1902631	A/Mallard/South_Korea/KNU_2019-48/2019	H6N6		2019	South_Korea
EPI1777855	A/duck/Bangladesh/38803/2019	H11N3		2019	Bangladesh
EPI1777951	A/duck/Bangladesh/37473/2019	H8N4		2019	Bangladesh
EPI1778121	A/chicken/Bangladesh/40618/2019	H9N2		2019	Bangladesh
EPI1778242	A/duck/Bangladesh/39729/2019	H8N4		2019	Bangladesh
EPI1299589	A/duck/Guangdong/F450/2018	H7N9		2018	China
EPI2153565	A/Mallard/South_Korea/KNU2021-49/2021	H7N7		2021	South_Korea
EPI2153573	A/Mallard/South_Korea/KNU2021-48/2021	H7N7		2021	South_Korea
EPI1995342	A/duck/Bangladesh/17D1751/2021	H2N5		2021	Bangladesh
EPI3001518	A/coot/South_Korea/KU-sw-12/2023	H6N2		2023	South_Korea
EPI3001510	A/coot/South_Korea/KU-sw-19/2023	H6N2		2023	South_Korea
EPI3001502	A/coot/South_Korea/KU-sw-23/2023	H6N2		2023	South_Korea
EPI1849870	A/gadwall/Novosibirsk_region/3407k/2020	H4N6		2020	Russia
EPI1849878	A/mallard/Novosibirsk_region/3286k/2020	H4N6		2020	Russia
EPI2794010	A/mallard/Kagoshima/KU-131/2022	H11N9		2022	Japan
EPI2553105	A/environment/Kagoshima/KU-B18/2021	H4N6		2021	Japan
EPI2553041	A/environment/Kagoshima/KU-D6/2021	H4N6		2021	Japan
EPI2553034	A/environment/Kagoshima/KU-D5/2021	H4N6		2021	Japan
EPI2552986	A/environment/Kagoshima/KU-G2/2021	H4N6		2021	Japan
EPI2552970	A/environment/Kagoshima/KU-E2/2021	H4N6		2021	Japan
EPI2552954	A/environment/Kagoshima/KU-D4/2021	H4N6		2021	Japan
EPI2553121	A/environment/Kagoshima/KU-C6/2021	H4N2		2021	Japan
EPI2553097	A/environment/Kagoshima/KU-B17/2021	H4N2		2021	Japan
EPI2552978	A/environment/Kagoshima/KU-E3/2021	H4N6		2021	Japan
EPI2553113	A/environment/Kagoshima/KU-B19/2021	H4N2		2021	Japan
EPI2553089	A/environment/Kagoshima/KU-I5/2021	H4N6		2021	Japan

## Sheet: NA
Accession No.	Virus name	Subtype	Clade	Collection year	Country
EPI2366115	A/chicken/Guangxi/16/2019	H5N6	2.3.2.1c	2019	China
EPI1823002	A/chicken/Anhui/8.28_YHZGS012-O/2018	H5N6	2.3.4.2	2018	China
EPI1937517	A/chicken/chongqing/H1/2021	H5N6	2.3.4.4b	2021	China
EPI1930201	A/Chicken/Guangdong/211064-4/2021	H5N6	2.3.4.4b	2021	China
EPI2733695	A/duck/Laos/M-C02701/2022	H5N6	2.3.4.4b	2022	Laos
EPI1341284	A/chicken/Kagawa/5C-1/2018	H5N6	2.3.4.4b	2018	Japan
EPI1200337	A/Mallard/Republic_of_Georgia/1/2018	H5N6	2.3.4.4b	2018	Georgia
EPI1341396	A/Jungle_crow/Hyogo/2803E023T/2018	H5N6	2.3.4.4b	2018	Japan
EPI2883778	A/goose/China/FOSU-ZQ25/2023	H5N6	2.3.4.4b	2023	China
EPI1338573	A/chicken/Kagawa/12T-1/2018	H5N6	2.3.4.4b	2018	Japan
EPI1997177	A/duck/Guangxi/S30428/2021	H5N6	2.3.4.4b	2021	China
EPI2898979	A/peregrine_falcon/Saga/4112A002/2023	H5N6	2.3.4.4b	2023	Japan
EPI1997201	A/duck/Hunan/S40199/2021	H5N6	2.3.4.4b	2021	China
EPI2287050	A/Changsha/1/2022	H5N6	2.3.4.4b	2022	China
EPI2200690	A/Guangdong/1/2021	H5N6	2.3.4.4b	2021	China
EPI1930332	A/Goose/Guangdong/211057/2021	H5N6	2.3.4.4b	2021	China
EPI1997233	A/goose/Guangdong/S4751/2021	H5N6	2.3.4.4b	2021	China
EPI2255269	A/Guangdong/lgf/2021	H5N6	2.3.4.4b	2021	China
EPI1942207	A/Chicken/Guangdong/211106-3/2021	H5N6	2.3.4.4b	2021	China
EPI1930185	A/Goose/Guangdong/211106-2/2021	H5N6	2.3.4.4b	2021	China
EPI1787836	A/white_naped_crane/China/YA3/2018	H5N6	2.3.4.4e	2018	China
EPI1665378	A/chicken/Ba_Ria-Vung_Tau/21078VTC/2019	H5N6	2.3.4.4g	2019	Vietnam
EPI1768527	A/Duck/Viet_Nam/HU12-1305/2019	H5N6	2.3.4.4g	2019	Vietnam
EPI1834481	A/duck/Hunan/03.07_YYGK4L3-OC/2018	H5N6	2.3.4.4g	2018	China
EPI1823297	A/chicken/Jiangxi/3.23_NCDZT57M3-OC/2018	H5N6	2.3.4.4h	2018	China
EPI1823296	A/chicken/Jiangxi/3.23_NCDZT15M3-OC/2018	H5N6	2.3.4.4h	2018	China
EPI1823303	A/chicken/Jiangxi/4.25_NCDZT70Q3-OC/2018	H5N6	2.3.4.4h	2018	China
EPI1932011	A/duck/China/FJ1931/2019	H5N6	2.3.4.4h	2019	China
EPI1823388	A/chicken/Shandong/2.25_TAWL003-O/2019	H5N6	2.3.4.4h	2019	China
EPI1932009	A/duck/China/FJ1923/2019	H5N6	2.3.4.4h	2019	China
EPI1822975	A/chicken/Anhui/11.29_YHZGS019-O/2018	H5N6	2.3.4.4h	2018	China
EPI1974311	A/Muscovy_duck/Vietnam/HN6606/2020	H5N6	2.3.4.4h	2020	Vietnam
EPI1963256	A/duck/Thanh_Hoa/5331VTC/2020	H5N6	2.3.4.4h	2020	Vietnam
EPI1963271	A/chicken/Ha_Tinh/514VTC/2021	H5N6	2.3.4.4h	2021	Vietnam
EPI1974555	A/Muscovy_duck/Vietnam/HN6113/2020	H5N6	2.3.4.4h	2020	Vietnam
EPI1718981	A/Whooper_swan/Xinjiang/6/2020	H5N6	2.3.4.4h	2020	China
EPI1822948	A/chicken/Shandong/12.26_TAWL015-O/2018	H5N6	2.3.4.4h	2018	China
EPI1823315	A/duck/Hunan/06.22_YYGK90T3-OC/2018	H5N6	2.3.4.4h	2018	China
EPI1823318	A/chicken/Hunan/7.26_YYGK56V3-OC/2018	H5N6	2.3.4.4h	2018	China
EPI1583314	A/chicken/Nghe_An/02VTC/2018	H5N6	2.3.4.4h	2018	Vietnam
EPI1834929	A/duck/Hunan/2.06_YYGK78J3-OC/2018	H5N6	2.3.4.4h	2018	China
EPI1921353	A/duck/Laos/NL-2175410/2021	H5N6	2.3.4.4h	2021	Laos
EPI1921359	A/duck/Laos/NL-2175411/2021	H5N6	2.3.4.4h	2021	Laos
EPI1921365	A/duck/Laos/NL-2175412/2021	H5N6	2.3.4.4h	2021	Laos
EPI2774989	A/chicken/Laos/WKU-716/2021	H5N6	2.3.4.4h	2021	Laos
EPI1508810	A/China/Original/2018	H5N6	2.3.4.4h	2018	China
EPI1352820	A/Jiangsu/32888/2018	H5N6	2.3.4.4h	2018	China
EPI1342192	A/Jiangsu/1/2018	H5N6	2.3.4.4h	2018	China
EPI1326833	A/Jiangsu/1/2018	H5N6	2.3.4.4h	2018	China
EPI1822995	A/environment/Henan/11.29_XXHM003-E/2018	H5N6	2.3.4.4h	2018	China
EPI1822740	A/chicken/Chongqing/10.28_RCTYH007-O/2018	H5N2	2.3.4.4h	2018	China
EPI1822957	A/chicken/Shanxi/12.01_TGRL025-C/2018	H5N6	2.3.4.4h	2018	China
EPI1494328	A/duck/East_Java/Spg194/2018	H3N6	unassigned	2018	Indonesia
EPI1494320	A/duck/East_Java/Spg82/2018	H3N6	unassigned	2018	Indonesia
EPI1494336	A/duck/East_Java/Spg75/2018	H3N6	unassigned	2018	Indonesia
EPI1494360	A/duck/East_Java/Spg79/2018	H3N6	unassigned	2018	Indonesia
EPI1823179	A/chicken/Shandong/01.26_TAWL003-C/2019	H5N6		2019	China
EPI1823322	A/chicken/Hunan/10.27_YYGK55B4-OC/2018	H5N6		2018	China
EPI1600710	A/duck/Vietnam/HU10-1879/2018	H6N6		2018	Vietnam
EPI1600670	A/duck/Vietnam/HU10-1743/2018	H6N6		2018	Vietnam
EPI1823383	A/chicken/Shanxi/2.22_TGRL001-O/2019	H5N6		2019	China
EPI1881391	A/chicken/Guizhou/S1510/2018	H6N6		2018	China
EPI1881415	A/duck/Anhui/S4524/2018	H6N6		2018	China
EPI2582261	A/duck/China/10-26/2022	H6N6		2022	China
EPI2882775	A/goose/China/FOSU-ZQ30/2023	H5N6		2023	China
EPI2582229	A/duck/China/10-14/2022	H6N6		2022	China
EPI2582213	A/duck/China/22HY/2022	H6N6		2022	China
EPI1881423	A/duck/Guangdong/SE0468/2018	H6N6		2018	China
EPI2582454	A/duck/China/9-12/2022	H6N6		2022	China
EPI2582438	A/duck/China/9-11/2022	H6N6		2022	China
EPI2154287	A/Mallard/South_Korea/KNU2021-54/2021	H6N6		2021	South_Korea
EPI1974332	A/Muscovy_duck/Vietnam/HN6552/2020	H6N6		2020	Vietnam
EPI1974374	A/duck/Vietnam/HN6616/2020	H6N6		2020	Vietnam
EPI1974376	A/duck/Vietnam/HN6423/2020	H6N6		2020	Vietnam
EPI1974387	A/duck/Vietnam/HN6475/2020	H6N6		2020	Vietnam
EPI1974192	A/Muscovy_duck/Vietnam/QN6142/2020	H6N6		2020	Vietnam
EPI1903272	A/duck/Bangladesh/41512/2019	H4N6		2019	Bangladesh
EPI1841403	A/duck/Cambodia/CAM09a/2019	H7N6		2019	Cambodia
EPI2376715	A/Duck/China/9/2019	H6N6		2019	China
EPI2376723	A/Duck/China/12/2019	H6N6		2019	China
EPI1818102	A/duck/Mongolia/447/2018	H4N6		2018	Mongolia
EPI1896226	A/mallard/Israel/668/2018	H4N6		2018	Israel
EPI1822328	A/chicken/Hunan/1.12_YYGK22H3-OC/2018	H6N6		2018	China
EPI1647328	A/duck/East_Java/Av1383/2018	H4N6		2018	Indonesia
EPI1822674	A/duck/Fujian/1.25_FZHX0021-C/2018	H6N6		2018	China
EPI1930776	A/goose/China/BaoYing09/2019	H5N6		2019	China
EPI2162683	A/duck/Bangladesh/50190/2021	H4N6		2021	Bangladesh
EPI1822487	A/duck/Guizhou/7.27_ZYLJJ018-C/2018	H6N6		2018	China
EPI1822477	A/duck/Guizhou/5.24_ZYLJJ016-O/2018	H6N6		2018	China
EPI1584700	A/duck/Vietnam/HU9-211/2018	H6N6		2018	Vietnam
EPI1584716	A/duck/Vietnam/HU9-455/2018	H6N6		2018	Vietnam
EPI1584789	A/duck/Vietnam/HU9-999/2018	H6N6		2018	Vietnam
EPI1823211	A/chicken/Yunnan/3.21_DQWGH037-C/2018	H6N6		2018	China
EPI1902632	A/Mallard/South_Korea/KNU_2019-48/2019	H6N6		2019	South_Korea
EPI1823213	A/duck/Zhejiang/8.25_HZBX003-C/2018	H6N6		2018	China
EPI1823212	A/duck/Zhejiang/8.25_HZBX013-O/2018	H6N6		2018	China
EPI1823218	A/chicken/Xinjiang/12.24_WLMQXL024-O/2018	H6N6		2018	China
EPI1823230	A/duck/Fujian/11.26_FZHX0197-C/2018	H9N6		2018	China
EPI2376531	A/Goose/China/32/2019	H6N6		2019	China
EPI1823307	A/chicken/Jiangxi/7.25_NCNP58U3-OC/2018	H6N6		2018	China
EPI1986096	A/duck/Bangladesh/19D1592/2021	H4N6		2021	Bangladesh
EPI2778988	A/duck/Vietnam/HN4800/2018	H6N6		2018	Vietnam
EPI2779004	A/duck/Vietnam/HN5009/2018	H6N6		2018	Vietnam
EPI2779020	A/duck/Vietnam/HN5480/2019	H6N6		2019	Vietnam
EPI2876787	A/duck/China/GVRI-409D38/2020	H6N6		2020	China
EPI1778049	A/duck/Bangladesh/37516/2019	H4N6		2019	Bangladesh
EPI2162477	A/duck/Bangladesh/50268/2021	H4N6		2021	Bangladesh
EPI1902768	A/Mallard/South_Korea/KNU2019-42/2019	H4N6		2019	South_Korea
EPI1768102	A/duck/China/330D17/2018	H6N6		2018	China
EPI1823316	A/chicken/Hunan/07.26_YYGK22V3-OC/2018	H5N6		2018	China
EPI2873107	A/spot_billed_duck/Korea/KNU-29/2022	H4N6		2022	South_Korea
EPI2873067	A/spot_billed_duck/Korea/KNU-48/2022	H4N6		2022	South_Korea
EPI1823226	A/duck/Fujian/10.23_FZHX0142-C/2018	H5N6		2018	China
EPI2153874	A/Mallard/South_Korea/KNU2021-46/2021	H4N6		2021	South_Korea
EPI1822936	A/goose/Fujian/3.15_FZHX0006-O/2018	H5N6		2018	China
EPI1822903	A/goose/Fujian/3.15_FZHX0009-C/2018	H9N6		2018	China
EPI1897236	A/goose/HeBei/GD07/2019	H5N6		2019	China
EPI1890318	A/Duck/China/B9_NA/2019	H5N6		2019	China
EPI1890315	A/Duck/China/B6_NA/2019	H5N6		2019	China
EPI1890314	A/Duck/China/B5_NA/2019	H5N6		2019	China
EPI1890317	A/Duck/China/B8_NA/2019	H5N6		2019	China
EPI1581360	A/duck/Bangladesh/36395/2018	H4N6		2018	Bangladesh
EPI1581429	A/duck/Bangladesh/36227/2018	H7N6		2018	Bangladesh
EPI1823130	A/chicken/Shanxi/8.28_TGRL020-O/2018	H5N6		2018	China
EPI1494312	A/duck/East_Java/Spg207/2018	H4N6		2018	Indonesia
EPI2436410	A/bean_goose/Liaoning/CY965/2019	H10N6		2019	China

## Sheet: M
Accession No.	Virus name	Subtype	Clade	Collection year	Country
EPI1986104	A/duck/Bangladesh/17D1601/2021	H5N1	2.3.2.1a	2021	Bangladesh
EPI1903347	A/duck/Bangladesh/41248/2019	H5N1	2.3.2.1a	2019	Bangladesh
EPI2058291	A/duck/Bangladesh/17D1854/2022	H5N1	2.3.2.1a	2022	Bangladesh
EPI2058360	A/duck/Bangladesh/17D1868/2022	H5N1	2.3.2.1a	2022	Bangladesh
EPI1556007	A/chicken/Bangladesh/34722/2018	H5N2	2.3.2.1a	2018	Bangladesh
EPI2059630	A/chicken/Bangladesh/18B569/2022	H5N1	2.3.2.1a	2022	Bangladesh
EPI1581337	A/duck/Bangladesh/35226/2018	H5N1	2.3.2.1a	2018	Bangladesh
EPI1777835	A/duck/Bangladesh/38175/2019	H5N1	2.3.2.1a	2019	Bangladesh
EPI1851024	A/duck/Laos/Xiengkhouang03/2019	H5N1	2.3.2.1c	2019	Laos
EPI1494305	A/chicken/East_Java/Spg119/2018	H5N1	2.3.2.1c	2018	Indonesia
EPI2085873	A/chicken/East_Java/Av1955/2022	H5N1	2.3.2.1c	2022	Indonesia
EPI1591320	A/chicken/Cambodia/11/2018	H5N1	2.3.2.1c	2018	Cambodia
EPI1896099	A/duck/Sidenreng_Rappang/A07180110-11/2018	H5N1	2.3.2.1c	2018	Indonesia
EPI2807597	A/duck/Laos/C350/2023	H5N1	2.3.2.1c	2023	Laos
EPI2807546	A/duck/Laos/C60/2023	H5N1	2.3.2.1c	2023	Laos
EPI1665347	A/chicken/Long_An/1427VTC/2019	H5N1	2.3.2.1c	2019	Vietnam
EPI1485151	A/chicken/Laos/NL-1810600/2018	H5N1	2.3.2.1c	2018	Laos
EPI2366116	A/chicken/Guangxi/16/2019	H5N6	2.3.2.1c	2019	China
EPI2733541	A/chicken/Laos/M-FA00263/2022	H5N1	2.3.2.1c	2022	Laos
EPI1485937	A/wild_bird/Hunan/03.08_DTHF2E3-2/2018	H5N6	2.3.4.4	2018	China
EPI1941637	A/Chicken/Liaoning/21346-2/2021	H5N8	2.3.4.4b	2021	China
EPI1601909	A/Avian/Iran/38AMA/2019	H5N3	2.3.4.4b	2019	Iran
EPI1200336	A/Mallard/Republic_of_Georgia/1/2018	H5N6	2.3.4.4b	2018	Georgia
EPI2195611	A/common_crane/Yunnan-Huize/24/2021	H5N8	2.3.4.4b	2021	China
EPI2195619	A/common_crane/Yunnan-Huize/27/2021	H5N8	2.3.4.4b	2021	China
EPI1881020	A/whiskered_tern/Hubei/BQ10/2020	H5N8	2.3.4.4b	2020	China
EPI2642638	A/pheasant/Hebei/B02/2021	H5N8	2.3.4.4b	2021	China
EPI1930226	A/Chicken/Guangdong/211064-1/2021	H5N6	2.3.4.4b	2021	China
EPI2223232	A/peregrine_falcon/Kanagawa/1409C001T1/2022	H5N1	2.3.4.4b	2022	Japan
EPI1881289	A/common_teal/Ningxia/181/2020	H5N8	2.3.4.4b	2020	China
EPI1881315	A/common_teal/Ningxia/237/2020	H5N8	2.3.4.4b	2020	China
EPI1251103	A/Northern_Goshawk/Tokyo/1301B003T/2018	H5N6	2.3.4.4b	2018	Japan
EPI1897175	A/chicken/Pakistan/531/2018	H5N8	2.3.4.4b	2018	Pakistan
EPI1877901	A/tundra_swan/Hubei/BQ4/2020	H5N8	2.3.4.4b	2020	China
EPI1858877	A/whooper_swan/Shanxi/SX116/2020	H5N2	2.3.4.4b	2020	China
EPI2883785	A/goose/China/FOSU-ZQ25/2023	H5N6	2.3.4.4b	2023	China
EPI1858966	A/whooper_swan/Shanxi/SX231/2020	H5N8	2.3.4.4b	2020	China
EPI2898980	A/peregrine_falcon/Saga/4112A002/2023	H5N6	2.3.4.4b	2023	Japan
EPI3077310	A/mallard/Miyazaki/221121-8/2022	H5N1	2.3.4.4b	2022	Japan
EPI3077294	A/water/Tottori/NK1220-1/2022	H5N1	2.3.4.4b	2022	Japan
EPI2794001	A/northern_pintail/Kagoshima/KU-64/2022	H5N1	2.3.4.4b	2022	Japan
EPI2789385	A/environment/Kagoshima/KU-B4/2022	H5N1	2.3.4.4b	2022	Japan
EPI2789377	A/environment/Kagoshima/KU-B3/2022	H5N1	2.3.4.4b	2022	Japan
EPI2789369	A/environment/Kagoshima/KU-B2/2022	H5N1	2.3.4.4b	2022	Japan
EPI2789361	A/environment/Kagoshima/KU-B1/2022	H5N1	2.3.4.4b	2022	Japan
EPI2788457	A/hooded_crane/Kagoshima/KU-24/2022	H5N1	2.3.4.4b	2022	Japan
EPI2788385	A/hooded_crane/Kagoshima/KU-12/2022	H5N1	2.3.4.4b	2022	Japan
EPI2770922	A/Mallard/Korea/21WS41-5/2022	H5N1	2.3.4.4b	2022	South_Korea
EPI2770874	A/Mallard/Korea/21WC183/2022	H5N1	2.3.4.4b	2022	South_Korea
EPI2747733	A/chicken/Miyazaki/22A8T/2022	H5N1	2.3.4.4b	2022	Japan
EPI2747693	A/chicken/Kagawa/22A2T/2022	H5N1	2.3.4.4b	2022	Japan
EPI2743270	A/Eurasian_eagle_owl/Korea/22WC590/2023	H5N1	2.3.4.4b	2023	South_Korea
EPI2743230	A/Eurasian_eagle_owl/Korea/22WC500/2023	H5N1	2.3.4.4b	2023	South_Korea
EPI2743214	A/gray_heron/Korea/22WC492/2023	H5N1	2.3.4.4b	2023	South_Korea
EPI2743158	A/Bean_goose/Korea/22WC432/2023	H5N1	2.3.4.4b	2023	South_Korea
EPI2743110	A/white-fronted_goose/Korea/22WC413/2023	H5N1	2.3.4.4b	2023	South_Korea
EPI2743086	A/egret/Korea/22WC394/2023	H5N1	2.3.4.4b	2023	South_Korea
EPI2437580	A/Jiangsu/NJ210/2023	H5N1	2.3.4.4b	2023	China
EPI2029893	A/goose/Hunan/SE284/2022	H5N1	2.3.4.4b	2022	China
EPI1892758	A/turkey/Yunlin/18090003-3/2018	H5N2	2.3.4.4c	2018	Taiwan
EPI1892621	A/goose/Yunlin/18030020-3/2018	H5N2	2.3.4.4c	2018	Taiwan
EPI1823450	A/chicken/Shanxi/04.28_TGRL024-O/2018	H5N6	2.3.4.4c	2018	China
EPI1773175	A/chicken/Taiwan/A5/2019	H5N2	2.3.4.4c	2019	Taiwan
EPI1787840	A/white_naped_crane/China/YA3/2018	H5N6	2.3.4.4e	2018	China
EPI1768524	A/Duck/Viet_Nam/HU12-1305/2019	H5N6	2.3.4.4g	2019	Vietnam
EPI1834482	A/duck/Hunan/03.07_YYGK4L3-OC/2018	H5N6	2.3.4.4g	2018	China
EPI1665379	A/chicken/Ba_Ria-Vung_Tau/21078VTC/2019	H5N6	2.3.4.4g	2019	Vietnam
EPI1778554	A/duck/Viet_Nam/HU13-65/2019	H5N6	2.3.4.4g	2019	Vietnam
EPI1583719	A/chicken/Nghe_An/27VTC/2018	H5N6	2.3.4.4h	2018	Vietnam
EPI2665064	A/Muscovy_duck/Vietnam/HN4714/2018	H5N6	2.3.4.4h	2018	Vietnam
EPI1823390	A/chicken/Anhui/11.29_YHZGS006-C/2018	H5N6	2.3.4.4h	2018	China
EPI1823391	A/chicken/Anhui/11.29_YHZGS007-O/2018	H5N6	2.3.4.4h	2018	China
EPI1823392	A/chicken/Anhui/11.29_YHZGS009-C/2018	H5N6	2.3.4.4h	2018	China
EPI1974312	A/Muscovy_duck/Vietnam/HN6606/2020	H5N6	2.3.4.4h	2020	Vietnam
EPI1823398	A/chicken/Anhui/11.29_YHZGS014-O/2018	H5N6	2.3.4.4h	2018	China
EPI1823422	A/chicken/Henan/11.29_XXHM015-O/2018	H5N6	2.3.4.4h	2018	China
EPI1823413	A/chicken/Chongqing/10.28_RCTYH020-O/2018	H5N6	2.3.4.4h	2018	China
EPI1823441	A/chicken/Shanxi/12.01_TGRL005-O/2018	H5N6	2.3.4.4h	2018	China
EPI2600243	A/duck/Vietnam/QN6808/2020	H5N6	2.3.4.4h	2020	Vietnam
EPI1823527	A/duck/Hunan/03.07_YYGK25L3-OC/2018	H5N6	2.3.4.4h	2018	China
EPI1824109	A/goose/Fujian/3.15_FZHX0004-O/2018	H5N6	2.3.4.4h	2018	China
EPI1824112	A/goose/Fujian/3.15_FZHX0008-O/2018	H5N6	2.3.4.4h	2018	China
EPI2775011	A/chicken/Laos/WKU-716/2021	H5N6	2.3.4.4h	2021	Laos
EPI1833346	A/chicken/Shandong/12.26_TAWL007-O/2018	H5N6	2.3.4.4h	2018	China
EPI1833226	A/chicken/Shandong/01.26_TAWL003-O/2019	H5N6	2.3.4.4h	2019	China
EPI1930591	A/Whooper_swan/Mongolia/01/2020	H5N6	2.3.4.4h	2020	Mongolia
EPI1963202	A/muscovy_duck/Nghe_An/259VTC/2021	H5N6	2.3.4.4h	2021	Vietnam
EPI1814428	A/chicken/Thanh_Hoa/VTC741/2020	H5N6	2.3.4.4h	2020	Vietnam
EPI1974321	A/duck/Vietnam/HN6479/2020	H3N2	3C.2a4	2020	Vietnam
EPI2088466	A/Duck/Guangxi/H151/2020/H3N2	H3N2	3C.3a	2020	China
EPI2088442	A/Duck/Guangdong/H34/2020/H3N2	H3N2	3C.3a	2020	China
EPI2256873	A/Duck/Mongolia/2021-MG04/2021	H3N8	3C.3a1	2021	Mongolia
EPI1995365	A/duck/Bangladesh/19D1813/2021	H3N8	3C.3a1	2021	Bangladesh
EPI2154258	A/Bean_Goose/South_Korea/H5N8/2021	H5N8	Am_nonGsGD	2021	South_Korea
EPI1773151	A/chicken/Taiwan/A1/2019	H5N2	Am_nonGsGD	2019	Taiwan
EPI2153883	A/Bean_Goose/South_Korea/KNU2021-25/2021	H5N8	Am_nonGsGD	2021	South_Korea
EPI1528987	A/duck/Jiangsu/SE0261/2018	H5N3	EA_nonGsGD	2018	China
EPI1585193	A/Avian/South_Korea/K58/2018	H5N3	EA_nonGsGD	2018	South_Korea
EPI2113374	A/Goose/Korea/H277/2022	H5N3	EA_nonGsGD	2022	South_Korea
EPI1817144	A/duck/Hokkaido/W44/2018	H5N2	EA_nonGsGD	2018	Japan
EPI1777472	A/duck/Mongolia/926/2019	H5N3	EA_nonGsGD	2019	Mongolia
EPI1902865	A/White-fronted_goose/South_Korea/KNU2019-66/2019	H5N2	EA_nonGsGD	2019	South_Korea
EPI2595607	A/chicken/Jiangxi/8591/2022	H3N8	unassigned	2022	China
EPI2595585	A/chicken/Guangdong/001/2022	H3N8	unassigned	2022	China
EPI2595763	A/chicken/Jiangxi/12291/2022	H3N8	unassigned	2022	China
EPI2883793	A/duck/China/GVRI-402D22/2019	H3N2	unassigned	2019	China
EPI2873106	A/spot_billed_duck/Korea/KNU-30/2022	H1N1	unassigned	2022	South_Korea
EPI2873082	A/spot_billed_duck/Korea/KNU-47/2022	H1N1	unassigned	2022	South_Korea
EPI1494193	A/duck/East_Java/Spg78/2018	H3N2	unassigned	2018	Indonesia
EPI1494337	A/duck/East_Java/Spg75/2018	H3N6	unassigned	2018	Indonesia
EPI1494361	A/duck/East_Java/Spg79/2018	H3N6	unassigned	2018	Indonesia
EPI2256881	A/Duck/Mongolia/2021-MG07/2021	H3N8	unassigned	2021	Mongolia
EPI2876770	A/duck/China/GVRI-401D23/2019	H3N2	unassigned	2019	China
EPI2876762	A/duck/China/GVRI-400D17/2019	H3N2	unassigned	2019	China
EPI1930859	A/duck/China/Influenza_A_virus/2019	H3N2	unassigned	2019	China
EPI2088418	A/Chicken/Guangdong/G155/2019/H3N2	H3N2	unassigned	2019	China
EPI2695524	A/paradise_shelduck/Malaysia/VRI-6731/2018	H3N8	unassigned	2018	Malaysia
EPI2153450	A/Mallard/South_Korea/KNU2021-5/2021	H1N1	unassigned	2021	South_Korea
EPI2153474	A/Mallard/South_Korea/KNU2021-17/2021	H3N8	unassigned	2021	South_Korea
EPI2153466	A/Bean_Goose/South_Korea/Wild_bird_feces/2021	H1N1	unassigned	2021	South_Korea
EPI2153498	A/Mallard/South_Korea/KNU2021-44/2021	H1N1	unassigned	2021	South_Korea
EPI1890308	A/Duck/China/B8_M/2019	H5N6		2019	China
EPI1890306	A/Duck/China/B6_M/2019	H5N6		2019	China
EPI1824252	A/chicken/Shandong/01.26_TAWL017-C/2019	H5N6		2019	China
EPI1824320	A/chicken/Shandong/1.26_TAWL020-C/2019	H5N6		2019	China
EPI1824315	A/chicken/Hunan/10.27_YYGK55B4-OC/2018	H5N6		2018	China
EPI1824316	A/chicken/Hunan/12.24_YYGK63E4-O/2018	H5N6		2018	China
EPI2921511	A/eagle/Japan/OUAVM-899819/2022	H5N1		2022	Japan
EPI1833210	A/chicken/Shandong/01.26_TAWL001-O/2019	H5N6		2019	China
EPI1777933	A/duck/Bangladesh/40479/2019	H5N1		2019	Bangladesh
EPI2162582	A/chicken/Bangladesh/50173/2021	H9N2		2021	Bangladesh
EPI2162574	A/chicken/Bangladesh/49652/2021	H9N2		2021	Bangladesh
EPI2181378	A/gull/Shandong/W1359/2021	H16N3		2021	China
EPI1856847	A/Chicken/Yunnan/1002/2021	H7N9		2021	China
EPI1902963	A/duck/Bangladesh/41866/2019	H7N7		2019	Bangladesh
EPI1600671	A/duck/Vietnam/HU10-1743/2018	H6N6		2018	Vietnam
EPI1600719	A/chicken/Vietnam/HU10-1947/2018	H9N2		2018	Vietnam
EPI1564474	A/duck/Japan/AQ-HE30-1/2018	H7N3		2018	Japan
EPI2665428	A/gull/South_Korea/GNU54/2021	H13N6		2021	South_Korea
EPI2582227	A/duck/China/22HY/2022	H6N6		2022	China
EPI2665430	A/duck/Sichuan/SICAU-02/2021	H6N2		2021	China
EPI2582467	A/duck/China/9-12/2022	H6N6		2022	China
EPI2582420	A/duck/China/C1/2022	H6N6		2022	China
EPI1815817	A/Anas_platyrhynchos/South_Korea/JB31-69/2019	H11N9		2019	South_Korea
EPI2154288	A/Mallard/South_Korea/KNU2021-54/2021	H6N6		2021	South_Korea
EPI1974300	A/duck/Vietnam/QN6087/2020	H6N2		2020	Vietnam
EPI1974336	A/Muscovy_duck/Vietnam/HN6552/2020	H6N6		2020	Vietnam
EPI1974382	A/duck/Vietnam/HN6423/2020	H6N6		2020	Vietnam
EPI2733679	A/chicken/Laos/M-C01890/2022	H9		2022	Laos
EPI1974583	A/Muscovy_duck/Vietnam/HN6021/2019	H6N8		2019	Vietnam
EPI1974620	A/duck/Vietnam/HN5983/2019	H9N9		2019	Vietnam
EPI1974599	A/duck/Vietnam/HN6269/2020	H4N8		2020	Vietnam
EPI1974638	A/Muscovy_duck/Vietnam/HN6416/2020	H9N2		2020	Vietnam
EPI1974628	A/duck/Vietnam/HN6036/2019	H11N2		2019	Vietnam
EPI1903362	A/quail/Bangladesh/41265/2019	H9N2		2019	Bangladesh
EPI1829430	A/chicken/Japan/AQ-HE31-26/2020	H9N2		2020	Japan
EPI1974750	A/duck/Vietnam/HN6108/2020	H4N2		2020	Vietnam
EPI1324899	A/chicken/East_Java/Spg147/2018	H9N2		2018	Indonesia
EPI2883975	A/goose/China/GVRI-412G47/2020	H6N2		2020	China
EPI1830221	A/wild_bird/China/Y13/2019	H4N2		2019	China
EPI1584790	A/duck/Vietnam/HU9-999/2018	H6N6		2018	Vietnam
EPI2874112	A/avian/Pakistan/ISU-001/2020	H9N2		2020	Pakistan
EPI1759150	A/chicken/Korea/LBM294/2018	H9N2		2018	South_Korea
EPI2271008	A/chicken/Guangdong/45/2018	H9N2		2018	China
EPI1823855	A/chicken/Fujian/3.15_FZHX0018-O/2018	H9N2		2018	China
EPI1823861	A/chicken/Fujian/3.15_FZHX0005-C/2018	H9N2		2018	China
EPI2776959	A/chicken/Bangladesh/SJCEIRR-55935/2023	H9N2		2023	Bangladesh
EPI2146888	A/chicken/India/07OR172021/2021	H9N2		2021	India
EPI2270792	A/chicken/Guangdong/18/2018	H9N2		2018	China
EPI1648267	A/chicken/Iran/1/2018	H9N2		2018	Iran
EPI1604437	A/great_black-headed_gull/Ningxia/1/2018	H16N3		2018	China
EPI2213804	A/duck/Hunan/S10835/2018	H10N3		2018	China
EPI1823941	A/chicken/Zhejiang/7.23_HZBX015-O/2018	H9N2		2018	China
EPI1566607	A/chicken/China/71/2019	H9N2		2019	China
EPI1823999	A/chicken/Shaanxi/10.24_ShXYL023-O/2018	H9N2		2018	China
EPI2873162	A/white_fronted_goose/Korea/KNU-7/2023	H6N8		2023	South_Korea
EPI2873042	A/white_fronted_goose/Korea/KNU-11/2023	H6N2		2023	South_Korea
EPI1824168	A/chicken/Shandong/9.30_TAWL004-O/2018	H9N2		2018	China
EPI1824166	A/chicken/Shanxi/9.28_TGRL006-O/2018	H9N2		2018	China
EPI1824210	A/chicken/Shandong/10.23_TAWL019-C/2018	H9N2		2018	China
EPI1824201	A/chicken/Shandong/10.23_TAWL017-O/2018	H9N2		2018	China
EPI1824227	A/chicken/Shanxi/1.23_TGRL009-O/2019	H9N2		2019	China
EPI1824239	A/chicken/Shanxi/01.23_TGRL013-C/2019	H9N2		2019	China
EPI1824229	A/chicken/Shanxi/1.23_TGRL011-O/2019	H9N2		2019	China
EPI3084190	A/chicken/Dhaka/BAIV-1064/2021	H9N2		2021	Bangladesh
EPI1824309	A/chicken/Hunan/9.22_YYGK64Y3-OC/2018	H9N2		2018	China
EPI3084162	A/chicken/Dhaka/BAIV-378/2021	H9N2		2021	Bangladesh
EPI3084348	A/chicken/Faridpur/BAIV-641/2021	H9N2		2021	Bangladesh
EPI1824312	A/chicken/Hunan/10.27_YYGK66B4-OC/2018	H9N2		2018	China
EPI2915455	A/chicken/China/YCDC-YL/2022	H9N2		2022	China
EPI2436129	A/kentish_plover/Liaoning/DD651/2020	H10N9		2020	China
EPI2436352	A/grey_plover/Liaoning/DD379/2019	H10N7		2019	China
EPI1818111	A/duck/Mongolia/451/2018	H4N1		2018	Mongolia
EPI1823881	A/duck/Fujian/1.25_FZHX0021-C/2018	H6N6		2018	China
EPI1824205	A/chicken/Shandong/10.23_TAWL014-C/2018	H9N2		2018	China
EPI2147674	A/chicken/Bangladesh/46129/2020	H9N2		2020	Bangladesh
EPI1827610	A/chicken/Hunan/03.07_YYGK82L3-OC/2018	H9N2		2018	China
EPI1835666	A/duck/Zhejiang/1026-HZBX001-C/2018	H9		2018	China
EPI1835586	A/duck/Xinjiang/10.13_WLMQXL001-O/2018	H9		2018	China
EPI1836666	A/goose/Jiangsu/1.11_LYSZW002-O/2018	H6		2018	China
EPI2376532	A/Goose/China/32/2019	H6N6		2019	China
EPI2376557	A/Duck/China/61286/2019	H6N6		2019	China
EPI2376609	A/Chicken/Bangladesh/55013/2022	H9N2		2022	Bangladesh
EPI1828338	A/chicken/Jiangxi/10.19_NCDZT40A4-OC/2018	H6		2018	China
EPI2778979	A/duck/Vietnam/HN4780/2018	H6N6		2018	Vietnam
EPI1834730	A/duck/Hunan/12.24_YYGK75E4-O/2018	H9		2018	China
EPI1904943	A/chicken/Bangladesh/45690/2020	H9N2		2020	Bangladesh
EPI2439365	A/chicken/Myanmar/B85/2019	H9N2		2019	Myanmar
EPI1607532	A/wild_bird/Jiangxi/1.17_JJCHBCT14-1/2019	H6N5		2019	China
EPI1853918	A/chicken/Liaoning/SD025/2019	H7N9		2019	China
EPI1789480	A/chicken/China/1103/2019	H9N2		2019	China
EPI1789464	A/chicken/China/1101/2019	H9N2		2019	China
EPI2600877	A/Common_Teal/Shanghai/NH19848/2019	H4N2		2019	China
EPI1846423	A_chicken_Qingyuan_G220_2019	H9N2		2019	China
EPI2893617	A/chicken/Bangladesh/SJCEIRR-58222/2023	H9N2		2023	Bangladesh
EPI2116909	A/chicken/Bangladesh/IVL-BD-H9N2/2019	H9N2		2019	Bangladesh
EPI1635108	A/duck/Cambodia/C8W6M1/2018	H10N7		2018	Cambodia
EPI2807554	A/chicken/Laos/C135/2023	H9N2		2023	Laos
EPI2807847	A/chicken/Laos/C1292/2023	H9N2		2023	Laos
EPI2807942	A/chicken/Laos/C1720/2023	H9N2		2023	Laos
EPI1677399	A/chicken/Vietnam/NCVD-H5C18LS10/2018	H9N2		2018	Vietnam
EPI1738409	A/eastern_curlew/Liaoning/dandong36/2019	H7N4		2019	China
EPI1896503	A/chickens/ShangQiu/01/2021	H9N2		2021	China
EPI1916595	A/Chicken/Guangdong/GZ12029/2018	H9N2		2018	China
EPI1916611	A/Chicken/Guangdong/GZ12713/2019	H9N2		2019	China
EPI1916619	A/Chicken/Guangdong/GZ13081/2019	H9N2		2019	China
EPI1678444	A/chicken/Vietnam/Raho6-Tg2-V2-S2/2018	H9N2		2018	Vietnam
EPI2116780	A/chicken/China/2040/2020	H9N2		2020	China
EPI2116820	A/chicken/China/2088/2020	H9N2		2020	China
EPI1805789	A/duck/Guangdong/3231/2018	H6N2		2018	China
EPI1555865	A/environment/Bangladesh/34573/2018	H9N2		2018	Bangladesh
EPI1825682	A/chicken/Fujian/10.23_FZHX0104-O/2018	H9N2		2018	China
EPI2906664	A/chicken/Pakistan/UVAS-06/2018	H9N2		2018	Pakistan
EPI2906665	A/chicken/Pakistan/UVAS-2077/2018	H9N2		2018	Pakistan
EPI1581344	A/chicken/Bangladesh/35192/2018	H9N2		2018	Bangladesh
EPI2906671	A/chicken/Pakistan/UVAS-18/2021	H9N2		2021	Pakistan
EPI2906669	A/chicken/Pakistan/UVAS-019/2022	H9N2		2022	Pakistan
EPI1834458	A/duck/Hunan/03.07_YYGK14L3-OC/2018	H6N6		2018	China
EPI1834914	A/duck/Hunan/2.06_YYGK73J3-OC/2018	H6N6		2018	China
EPI1827130	A/chicken/Guizhou/1.31_ZYLJJ021-O/2018	H9N2		2018	China
EPI1827042	A/chicken/Guangxi/8.25_NNXH001-O/2018	H9N2		2018	China
EPI2775600	A/poultry/India/NIHSAD-92/2019	H9N2		2019	India
EPI1916739	A/Chicken/Guangdong/GZ11640/2018	H9N2		2018	China
EPI2187440	A/chicken/Bangladesh/2474-LT86/2021	H9N2		2021	Bangladesh
EPI2187432	A/chicken/Bangladesh/2465-LT56/2021	H9N2		2021	Bangladesh
EPI2187424	A/chicken/Bangladesh/2462-LT14/2020	H9N2		2020	Bangladesh
EPI2695897	A/chicken/Bangladesh/CEIRR-080016/2021	H9N2		2021	Bangladesh
EPI2528073	A/duck/Guangdong/FS91/2022	H9N2		2022	China
EPI1523413	A/duck/Viet_Nam/HU10-64/2018	H7N7		2018	Vietnam
EPI2167507	A/chicken/Guangdong/F99/2022	H9N2		2022	China
EPI1765875	A/common_teal/Shanghai/JDS120613/2018	H10N4		2018	China
EPI2395518	A/Anser_fabalis/South_Korea/50/2019	H6N2		2019	South_Korea
EPI1777512	A/duck/Mongolia/592/2019	H4N6		2019	Mongolia
EPI1778035	A/chicken/Bangladesh/38150/2019	H9N2		2019	Bangladesh
EPI1902745	A/Green-winged_teal/South_Korea/KNU2019-75/2019	H4N2		2019	South_Korea
EPI1902777	A/Mallard/South_Korea/KNU2019-47/2019	H4N6		2019	South_Korea
EPI2153599	A/Mallard/South_Korea/KNU2021-55/2021	H6N6		2021	South_Korea

## Sheet: NS
Accession No.	Virus name	Subtype	Clade	Collection year	Country
EPI2162553	A/chicken/Bangladesh/49971/2021	H5N1	2.3.2.1a	2021	Bangladesh
EPI2162545	A/duck/Bangladesh/50664/2021	H5N1	2.3.2.1a	2021	Bangladesh
EPI1903146	A/duck/Bangladesh/43521/2020	H5N1	2.3.2.1a	2020	Bangladesh
EPI1903345	A/duck/Bangladesh/41248/2019	H5N1	2.3.2.1a	2019	Bangladesh
EPI2162598	A/duck/Bangladesh/50622/2021	H5N1	2.3.2.1a	2021	Bangladesh
EPI2147638	A/chicken/Bangladesh/46222/2020	H5N1	2.3.2.1a	2020	Bangladesh
EPI1555949	A/duck/Bangladesh/34745/2018	H5N1	2.3.2.1a	2018	Bangladesh
EPI1555958	A/duck/Bangladesh/34744/2018	H5N1	2.3.2.1a	2018	Bangladesh
EPI1581734	A/duck/Bangladesh/35435/2018	H5N1	2.3.2.1a	2018	Bangladesh
EPI1778269	A/duck/Bangladesh/40825/2019	H5N1	2.3.2.1a	2019	Bangladesh
EPI1600656	A/Muscovy_duck/Vietnam/HU10-1705/2018	H5N1	2.3.2.1c	2018	Vietnam
EPI2733746	A/chicken/Laos/M-FA01742/2022	H5N1	2.3.2.1c	2022	Laos
EPI1647346	A/chicken/East_Java/Av1534/2019	H5N1	2.3.2.1c	2019	Indonesia
EPI1851023	A/duck/Laos/Xiengkhouang03/2019	H5N1	2.3.2.1c	2019	Laos
EPI1494306	A/chicken/East_Java/Spg119/2018	H5N1	2.3.2.1c	2018	Indonesia
EPI2085874	A/chicken/East_Java/Av1955/2022	H5N1	2.3.2.1c	2022	Indonesia
EPI1834467	A/duck/Hunan/03.07_YYGK1L3-OC/2018	H5N1	2.3.2.1c	2018	China
EPI1896100	A/duck/Sidenreng_Rappang/A07180110-11/2018	H5N1	2.3.2.1c	2018	Indonesia
EPI1665348	A/chicken/Long_An/1427VTC/2019	H5N1	2.3.2.1c	2019	Vietnam
EPI2366117	A/chicken/Guangxi/16/2019	H5N6	2.3.2.1c	2019	China
EPI1583495	A/chicken/Nghe_An/08VTC/2018	H5N1	2.3.2.1c	2018	Vietnam
EPI1824912	A/chicken/Anhui/8.28_YHZGS012-O/2018	H5N6	2.3.4.2	2018	China
EPI1485936	A/wild_bird/Hunan/03.08_DTHF2E3-2/2018	H5N6	2.3.4.4	2018	China
EPI2154971	A/Whooper_swan/Sanmenxia/B1770/2020	H5N8	2.3.4.4b	2020	China
EPI2966668	A/large-billed_crow/Hokkaido/0112F066T/2023	H5N5	2.3.4.4b	2023	Japan
EPI2581870	A/Duck/Cambodia/f6T241D4/2021	H5N8	2.3.4.4b	2021	Cambodia
EPI2733691	A/duck/Laos/M-C02701/2022	H5N6	2.3.4.4b	2022	Laos
EPI1601910	A/Avian/Iran/38AMA/2019	H5N3	2.3.4.4b	2019	Iran
EPI2505476	A/duck/Hulu_Sungai_Utara/A0522064-03-04/2022	H5N1	2.3.4.4b	2022	Indonesia
EPI1200339	A/Mallard/Republic_of_Georgia/1/2018	H5N6	2.3.4.4b	2018	Georgia
EPI2792553	A/large-billed_crow/Hokkaido/4810Z002C/2023	H5N1	2.3.4.4b	2023	Japan
EPI2154404	A/Whooper_swan/Sanmenxia/Y17/2020	H5N8	2.3.4.4b	2020	China
EPI1859353	A/whooper_swan/Henan/SM61/2020	H5N8	2.3.4.4b	2020	China
EPI2195582	A/common_crane/Yunnan-Huize/11/2021	H5N8	2.3.4.4b	2021	China
EPI2009496	A/Cygnus_columbianus/Hubei/123/2021	H5N1	2.3.4.4b	2021	China
EPI2008865	A/Cygnus_columbianus/Hubei/121/2021	H5N1	2.3.4.4b	2021	China
EPI2610720	A/tundra_swan/Toyama/1611W001/2022	H5N1	2.3.4.4b	2022	Japan
EPI2205089	A/common_teal/Korea/WA537/2022	H5N1	2.3.4.4b	2022	South_Korea
EPI2195636	A/common_crane/Yunnan-Huize/27/2021	H5N8	2.3.4.4b	2021	China
EPI1223786	A/jungle_crow/Hyogo/2803A002/2018	H5N6	2.3.4.4b	2018	Japan
EPI1997228	A/goose/Guangdong/S4751/2021	H5N6	2.3.4.4b	2021	China
EPI2737499	A/duck/Vietnam/HU16-NS82/2023	H5N1	2.3.4.4b	2023	Vietnam
EPI1930203	A/Chicken/Guangdong/211064-4/2021	H5N6	2.3.4.4b	2021	China
EPI1930195	A/Chicken/Guangdong/211064-5/2021	H5N6	2.3.4.4b	2021	China
EPI1881290	A/common_teal/Ningxia/181/2020	H5N8	2.3.4.4b	2020	China
EPI1930342	A/Chicken/Hebei/211021/2021	H5N6	2.3.4.4b	2021	China
EPI1881340	A/common_pochard/Ningxia/243/2020	H5N8	2.3.4.4b	2020	China
EPI1881364	A/mallard/Ningxia/249/2020	H5N8	2.3.4.4b	2020	China
EPI1251102	A/Northern_Goshawk/Tokyo/1301B003T/2018	H5N6	2.3.4.4b	2018	Japan
EPI2808012	A/chicken/Laos/C1602/2023	H5N1	2.3.4.4b	2023	Laos
EPI1897176	A/chicken/Pakistan/531/2018	H5N8	2.3.4.4b	2018	Pakistan
EPI1858830	A/common_teal/Shaanxi/SXY1-1/2020	H5N8	2.3.4.4b	2020	China
EPI1949194	A/Bar-headed_Goose/Tibet/XZ1131/2021	H5N1	2.3.4.4b	2021	Tibet
EPI2883783	A/goose/China/FOSU-ZQ25/2023	H5N6	2.3.4.4b	2023	China
EPI2747740	A/chicken/Niigata/22A13T/2022	H5N1	2.3.4.4b	2022	Japan
EPI2152311	A/Wild_geese/Hubei/H68/2021	H5N8	2.3.4.4b	2021	China
EPI2898981	A/peregrine_falcon/Saga/4112A002/2023	H5N6	2.3.4.4b	2023	Japan
EPI2437579	A/Jiangsu/NJ210/2023	H5N1	2.3.4.4b	2023	China
EPI2029892	A/goose/Hunan/SE284/2022	H5N1	2.3.4.4b	2022	China
EPI1892759	A/turkey/Yunlin/18090003-3/2018	H5N2	2.3.4.4c	2018	Taiwan
EPI1892775	A/turkey/Yunlin/18120005-2/2018	H5N2	2.3.4.4c	2018	Taiwan
EPI1892662	A/goose/Yunlin/18090006-1/2018	H5N2	2.3.4.4c	2018	Taiwan
EPI1892630	A/goose/Yunlin/18040002-3/2018	H5N2	2.3.4.4c	2018	Taiwan
EPI1892606	A/goose/Yunlin/18030020-1/2018	H5N2	2.3.4.4c	2018	Taiwan
EPI1824417	A/chicken/Shanxi/04.28_TGRL024-O/2018	H5N6	2.3.4.4c	2018	China
EPI1891209	A/chicken/Miaoli/18040011-1/2018	H5N2	2.3.4.4c	2018	Taiwan
EPI1891446	A/chicken/Taipei_City/18050010-8/2018	H5N2	2.3.4.4c	2018	Taiwan
EPI1891342	A/chicken/Pingtung/18080001-1/2018	H5N2	2.3.4.4c	2018	China
EPI1891886	A/chicken/Yunlin/18070003-3/2018	H5N2	2.3.4.4c	2018	Taiwan
EPI1520258	A/Pavo_cristatus/China/K10/2018	H5N6	2.3.4.4e	2018	China
EPI1834483	A/duck/Hunan/03.07_YYGK4L3-OC/2018	H5N6	2.3.4.4g	2018	China
EPI1853933	A/chicken/Vietnam/Raho4-Cd-20-421/2020	H5N6	2.3.4.4g	2020	Vietnam
EPI1665380	A/chicken/Ba_Ria-Vung_Tau/21078VTC/2019	H5N6	2.3.4.4g	2019	Vietnam
EPI1665388	A/chicken/Dong_Nai/25437VTC/2019	H5N6	2.3.4.4g	2019	Vietnam
EPI1824356	A/chicken/Anhui/11.29_YHZGS004-C/2018	H5N6	2.3.4.4h	2018	China
EPI1824360	A/chicken/Anhui/11.29_YHZGS009-O/2018	H5N6	2.3.4.4h	2018	China
EPI1824361	A/chicken/Anhui/11.29_YHZGS010-O/2018	H5N6	2.3.4.4h	2018	China
EPI1824359	A/chicken/Anhui/11.29_YHZGS009-C/2018	H5N6	2.3.4.4h	2018	China
EPI1824374	A/chicken/Anhui/11.29_YHZGS023-O/2018	H5N6	2.3.4.4h	2018	China
EPI1974310	A/Muscovy_duck/Vietnam/HN6606/2020	H5N6	2.3.4.4h	2020	Vietnam
EPI1824372	A/chicken/Anhui/11.29_YHZGS021-C/2018	H5N6	2.3.4.4h	2018	China
EPI1824379	A/chicken/Chongqing/10.28_RCTYH003-O/2018	H5N6	2.3.4.4h	2018	China
EPI1974557	A/Muscovy_duck/Vietnam/HN6113/2020	H5N6	2.3.4.4h	2020	Vietnam
EPI1824408	A/chicken/Shanxi/12.01_TGRL005-O/2018	H5N6	2.3.4.4h	2018	China
EPI1718976	A/Whooper_swan/Xinjiang/6/2020	H5N6	2.3.4.4h	2020	China
EPI1824648	A/duck/Guizhou/8.26_ZYLJJ016-O/2018	H5N6	2.3.4.4h	2018	China
EPI1824900	A/chicken/Chongqing/10.28_RCTYH007-O/2018	H5N2	2.3.4.4h	2018	China
EPI1893077	A/duck/Khunt_lake/#500/2019	H5N6	2.3.4.4h	2019	Mongolia
EPI1825052	A/goose/Fujian/3.15_FZHX0004-O/2018	H5N6	2.3.4.4h	2018	China
EPI1825055	A/goose/Fujian/3.15_FZHX0008-O/2018	H5N6	2.3.4.4h	2018	China
EPI1825094	A/chicken/Shanxi/8.28_TGRL011-O/2018	H5N6	2.3.4.4h	2018	China
EPI1825184	A/chicken/Jiangxi/3.23_NCDZT63M3-OC/2018	H5N6	2.3.4.4h	2018	China
EPI1825190	A/chicken/Jiangxi/4.25_NCNP6Q3-OC/2018	H5N6	2.3.4.4h	2018	China
EPI1825274	A/chicken/Shandong/2.25_TAWL001-O/2019	H5N6	2.3.4.4h	2019	China
EPI2775006	A/chicken/Laos/WKU-716/2021	H5N6	2.3.4.4h	2021	Laos
EPI1833251	A/chicken/Shandong/01.26_TAWL007-C/2019	H5N6	2.3.4.4h	2019	China
EPI1826107	A/chicken/Fujian/9.24_FZHX0068-C/2018	H5N6	2.3.4.4h	2018	China
EPI1834555	A/duck/Hunan/06.22_YYGK90T3-OC/2018	H5N6	2.3.4.4h	2018	China
EPI1835507	A/duck/Jiangxi/6.21_NCNP83S3-OC/2018	H5N6	2.3.4.4h	2018	China
EPI1963249	A/duck/Thanh_Hoa/5331VTC/2020	H5N6	2.3.4.4h	2020	Vietnam
EPI1963264	A/chicken/Ha_Tinh/514VTC/2021	H5N6	2.3.4.4h	2021	Vietnam
EPI1814427	A/chicken/Thanh_Hoa/VTC741/2020	H5N6	2.3.4.4h	2020	Vietnam
EPI1583316	A/chicken/Nghe_An/02VTC/2018	H5N6	2.3.4.4h	2018	Vietnam
EPI1974221	A/duck/Vietnam/HN6617/2020	H3N2	3C.2a1	2020	Vietnam
EPI1974816	A/Muscovy_duck/Vietnam/QN6297/2020	H3N2	3C.2a1	2020	Vietnam
EPI2088467	A/Duck/Guangxi/H151/2020/H3N2	H3N2	3C.3a	2020	China
EPI2088483	A/Chicken/Guangdong/H159/2020/H3N2	H3N2	3C.3a	2020	China
EPI1903603	A/duck/Mongolia/MN18-2/2018	H3N8	3C.3a1	2018	Mongolia
EPI2257142	A/Duck/Mongolia/2021-MG03/2021	H3N8	3C.3a1	2021	Mongolia
EPI1528972	A/duck/Guangxi/S10712/2018	H5N3	EA_nonGsGD	2018	China
EPI1528988	A/duck/Jiangsu/SE0261/2018	H5N3	EA_nonGsGD	2018	China
EPI1585194	A/Avian/South_Korea/K58/2018	H5N3	EA_nonGsGD	2018	South_Korea
EPI1817145	A/duck/Hokkaido/W44/2018	H5N2	EA_nonGsGD	2018	Japan
EPI1997274	A/duck/Bangladesh/18D1811/2022	H5N3	EA_nonGsGD	2022	Bangladesh
EPI1775941	A/Bean_Goose/South_Korea/KNU18-86/2018	H5N2	EA_nonGsGD	2018	South_Korea
EPI1902600	A/Mallard/South_Korea/KNU2019-20/2019	H5N1	EA_nonGsGD	2019	South_Korea
EPI2595661	A/chicken/Jiangxi/8520/2022	H3N8	unassigned	2022	China
EPI2595795	A/chicken/Jiangxi/8027/2022	H3N8	unassigned	2022	China
EPI1494194	A/duck/East_Java/Spg78/2018	H3N2	unassigned	2018	Indonesia
EPI2550807	A/wild_bird/Tianjin/2-300/2018	H3N8	unassigned	2018	China
EPI2876768	A/duck/China/GVRI-401D23/2019	H3N2	unassigned	2019	China
EPI2047341	A/chicken/Anhui/F3123/2022	H3N8	unassigned	2022	China
EPI1930535	A/duck/China/322D22/2018	H3N2	unassigned	2018	China
EPI2047597	A/chicken/Guangdong/F1201/2021	H3N8	unassigned	2021	China
EPI2896247	A/chicken/China/HUNAU-GT2125/2023	H3N3	unassigned	2023	China
EPI2088419	A/Chicken/Guangdong/G155/2019/H3N2	H3N2	unassigned	2019	China
EPI2088435	A/Goose/Guangdong/G630/2019/H3N2	H3N2	unassigned	2019	China
EPI2594334	A/chicken/Guangdong/2542/2021	H3N8	unassigned	2021	China
EPI2153451	A/Mallard/South_Korea/KNU2021-5/2021	H1N1	unassigned	2021	South_Korea
EPI2153475	A/Mallard/South_Korea/KNU2021-17/2021	H3N8	unassigned	2021	South_Korea
EPI2153459	A/Mallard/South_Korea/KNU2021-9/2021	H1N1	unassigned	2021	South_Korea
EPI2153491	A/Bean_Goose/South_Korea/KNU2021-42/2021	H1N1	unassigned	2021	South_Korea
EPI2873400	A/bean_goose/Korea/KNU-16/2022	H1N1	unassigned	2022	South_Korea
EPI2596068	A/environment/Japan/KU-4h/2021	H3N8	unassigned	2021	Japan
EPI2282179	A/environment/Kagoshima/KU-4h/2020	H3N8	unassigned	2020	Japan
EPI2596772	A/environment/Japan/KU-B11/2020	H3N6	unassigned	2020	Japan
EPI2552883	A/environment/Kagoshima/KU-B7/2021	H3N1	unassigned	2021	Japan
EPI2552875	A/environment/Kagoshima/KU-B6/2021	H3N1	unassigned	2021	Japan
EPI1825025	A/duck/Fujian/10.23_FZHX0142-C/2018	H5N6		2018	China
EPI1825054	A/goose/Fujian/3.15_FZHX0006-O/2018	H5N6		2018	China
EPI1825179	A/chicken/Shandong/01.26_TAWL017-C/2019	H5N6		2019	China
EPI1825240	A/chicken/Hunan/10.27_YYGK55B4-OC/2018	H5N6		2018	China
EPI2162568	A/chicken/Bangladesh/50229/2021	H9N2		2021	Bangladesh
EPI2181379	A/gull/Shandong/W1359/2021	H16N3		2021	China
EPI1600664	A/chicken/Vietnam/HU10-1708/2018	H9N2		2018	Vietnam
EPI1600720	A/chicken/Vietnam/HU10-1947/2018	H9N2		2018	Vietnam
EPI2913105	A/chicken/China/YZU-S8/2022	H9N2		2022	China
EPI2665426	A/gull/South_Korea/GNU54/2021	H13N6		2021	South_Korea
EPI2665433	A/duck/Sichuan/SICAU-05/2021	H6N2		2021	China
EPI2582271	A/duck/China/10-26/2022	H6N6		2022	China
EPI2582239	A/duck/China/10-14/2022	H6N6		2022	China
EPI1974333	A/Muscovy_duck/Vietnam/HN6552/2020	H6N6		2020	Vietnam
EPI1974378	A/duck/Vietnam/HN6423/2020	H6N6		2020	Vietnam
EPI2733678	A/chicken/Laos/M-C01890/2022	H9		2022	Laos
EPI1974274	A/Muscovy_duck/Vietnam/QN6144/2020	H6N6		2020	Vietnam
EPI1841405	A/duck/Cambodia/CAM09a/2019	H7N6		2019	Cambodia
EPI1974639	A/Muscovy_duck/Vietnam/HN6416/2020	H9N2		2020	Vietnam
EPI1974464	A/duck/Vietnam/QN6085/2020	H6N2		2020	Vietnam
EPI1974695	A/Muscovy_duck/Vietnam/HN6414/2020	H9N2		2020	Vietnam
EPI1824483	A/chicken/Jiangxi/1.31_NCNP1I3-OC/2018	H9N2		2018	China
EPI1647330	A/duck/East_Java/Av1383/2018	H4N6		2018	Indonesia
EPI2883973	A/goose/China/GVRI-412G47/2020	H6N2		2020	China
EPI1647354	A/chicken/East_Java/Spg261/2019	H9N2		2019	Indonesia
EPI1824643	A/duck/Guizhou/7.27_ZYLJJ016-C/2018	H6N6		2018	China
EPI1824695	A/chicken/Anhui/12.25_YHZGS005-O/2018	H9N2		2018	China
EPI1584702	A/duck/Vietnam/HU9-211/2018	H6N6		2018	Vietnam
EPI1584718	A/duck/Vietnam/HU9-455/2018	H6N6		2018	Vietnam
EPI1759151	A/chicken/Korea/LBM294/2018	H9N2		2018	South_Korea
EPI2271007	A/chicken/Guangdong/45/2018	H9N2		2018	China
EPI1824807	A/chicken/Fujian/3.15_FZHX0013-O/2018	H9N2		2018	China
EPI2270759	A/chicken/Guangdong/14/2018	H9N2		2018	China
EPI1648268	A/chicken/Iran/1/2018	H9N2		2018	Iran
EPI1604441	A/great_black-headed_gull/Ningxia/1/2018	H16N3		2018	China
EPI1824894	A/chicken/Zhejiang/7.23_HZBX015-O/2018	H9N2		2018	China
EPI2272591	A/quail/Guangdong/253/2019	H9N2		2019	China
EPI1825051	A/goose/Fujian/3.15_FZHX0001-C/2018	H9N2		2018	China
EPI1493835	A/chicken/East_Java/AP41/2018	H9N2		2018	Indonesia
EPI1856863	A/Chicken/Yunnan/1004/2021	H7N9		2021	China
EPI1904263	A/chicken/China/GD2021/2021	H9N2		2021	China
EPI1825141	A/chicken/Anhui/10.29_YHZGS019-O/2018	H9N2		2018	China
EPI1494314	A/duck/East_Java/Spg207/2018	H4N6		2018	Indonesia
EPI1825161	A/chicken/Shanxi/1.23_TGRL009-O/2019	H9N2		2019	China
EPI1825147	A/chicken/Shandong/10.23_TAWL025-C/2018	H9N2		2018	China
EPI3084201	A/chicken/Comilla/BAIV-442/2021	H9N2		2021	Bangladesh
EPI1825230	A/duck/Hunan/9.22_YYGK7Y3-OC/2018	H9N2		2018	China
EPI3084346	A/chicken/Faridpur/BAIV-641/2021	H9N2		2021	Bangladesh
EPI2915549	A/chicken/China/YCDC-BS220/2021	H9N2		2021	China
EPI1785282	A/Bean_Goose/South_Korea/KNU18-6/2018	H6N5		2018	South_Korea
EPI2538475	A/duck/China/1031/2022	H6N6		2022	China
EPI2436359	A/bar-tailed_godwit/Liaoning/DD366/2019	H10N7		2019	China
EPI1824834	A/duck/Fujian/1.25_FZHX0021-C/2018	H6N6		2018	China
EPI1825146	A/chicken/Shandong/10.23_TAWL024-C/2018	H9N2		2018	China
EPI1827611	A/chicken/Hunan/03.07_YYGK82L3-OC/2018	H9N2		2018	China
EPI1835675	A/duck/Zhejiang/10.26_HZBX002-C/2018	H9		2018	China
EPI1835667	A/duck/Zhejiang/1026-HZBX001-C/2018	H9		2018	China
EPI1904664	A/chicken/China/07/2020	H9N2		2020	China
EPI2876459	A/chicken/China/HUNAU-22/2022	H9N2		2022	China
EPI1835587	A/duck/Xinjiang/10.13_WLMQXL001-O/2018	H9		2018	China
EPI2376517	A/Chicken/China/30/2019	H6N2		2019	China
EPI2376525	A/Chicken/China/31/2019	H6N2		2019	China
EPI2376558	A/Duck/China/61286/2019	H6N6		2019	China
EPI2778977	A/duck/Vietnam/HN4780/2018	H6N6		2018	Vietnam
EPI2439374	A/chicken/Myanmar/B70/2019	H9N2		2019	Myanmar
EPI1607533	A/wild_bird/Jiangxi/1.17_JJCHBCT14-1/2019	H6N5		2019	China
EPI2669554	A/chicken/Boyolali/P04210924-63/2021	H9N2		2021	Indonesia
EPI1789491	A/chicken/China/1104/2019	H9N2		2019	China
EPI1789475	A/chicken/China/1102/2019	H9N2		2019	China
EPI1931728	A/chicken/Malaysia_Johore_/upm2033/2019	H9N2		2019	Malaysia
EPI2600932	A/_Common_Teal/Shanghai/NH21680/2021	H4N2		2021	China
EPI2600916	A/environment/Shanghai/CM20658/2020	H4N2		2020	China
EPI2167415	A/chicken/Shandong/Taian29/2022	H9N2		2022	China
EPI1772550	A/chicken/Shandong/1784/2019	H9N2		2019	China
EPI1772566	A/chicken/Shandong/1834/2019	H9N2		2019	China
EPI1677288	A/chicken/Vietnam/NCVD-LC4V2S6/2018	H9		2018	Vietnam
EPI2116834	A/chicken/China/2094/2021	H9N2		2021	China
EPI1738370	A/shorebird/Liaoning/dandong386/2019	H7N4		2019	China
EPI1738386	A/little_curlew/Liaoning/dandong142/2019	H7N4		2019	China
EPI1916610	A/Chicken/Guangdong/GZ12713/2019	H9N2		2019	China
EPI1916698	A/Chicken/Guangdong/GZ15274/2019	H9N2		2019	China
EPI1678380	A/chicken/Vietnam/Raho6-Tg5-V2-S6/2018	H9N2		2018	Vietnam
EPI1678443	A/chicken/Vietnam/Raho6-Tg2-V2-S2/2018	H9N2		2018	Vietnam
EPI2116809	A/chicken/China/2068/2020	H9N2		2020	China
EPI2167458	A/chicken/Guangdong/F92/2022	H9N2		2022	China
EPI1555815	A/duck/Fujian/SE0195/2018	H7N2		2018	China
EPI1555886	A/environment/Bangladesh/34573/2018	H9N2		2018	Bangladesh
EPI1556612	A/chicken/Shanghai/02/2018	H9N2		2018	China
EPI1884770	A/chicken/Zhejiang/HY25/2021	H10N3		2021	China
EPI2775598	A/poultry/India/NIHSAD-92/2019	H9N2		2019	India
EPI2187441	A/chicken/Bangladesh/2474-LT86/2021	H9N2		2021	Bangladesh
EPI2187425	A/chicken/Bangladesh/2462-LT14/2020	H9N2		2020	Bangladesh
EPI2187417	A/chicken/Bangladesh/2458-LT2/2020	H9N2		2020	Bangladesh
EPI2695810	A/chicken/Bangladesh/CEIRR-079996/2021	H9N2		2021	Bangladesh
EPI1523414	A/duck/Viet_Nam/HU10-64/2018	H7N7		2018	Vietnam
EPI1828451	A/chicken/Jiangxi/10.31_NCDGL013-O/2018	H9N2		2018	China
EPI2167508	A/chicken/Guangdong/F99/2022	H9N2		2022	China
EPI1902634	A/Mallard/South_Korea/KNU_2019-48/2019	H6N6		2019	South_Korea
EPI1778034	A/chicken/Bangladesh/38150/2019	H9N2		2019	Bangladesh
EPI1752376	A/mallard/Korea/H276-1/2018	H10N1		2018	South_Korea
EPI2733340	A/chicken/Laos/M-C01237/2022	H9N2		2022	Laos
EPI1299588	A/duck/Guangdong/F450/2018	H7N9		2018	China
EPI2873490	A/bean_goose/Korea/KNU-10/2022	H10N7		2022	South_Korea
EPI2873460	A/bean_goose/Korea/KNU-14/2022	H6N1		2022	South_Korea
EPI2782046	A/environment/chongqing/cs2302/2023	H4N8		2023	China
EPI2075052	A/environment/Kagoshima/KU-3c/2019	H11N2		2019	Japan
EPI2073586	A/environment/Kagoshima/KU-J1/2019	H4N6		2019	Japan
EPI1931921	A/Wild_Duck/South_Korea/KNU2020-28/2020	H11N2		2020	South_Korea
EPI2553019	A/environment/Kagoshima/KU-J4/2021	H10N4		2021	Japan
EPI2553011	A/environment/Kagoshima/KU-J2/2021	H10N4		2021	Japan
EPI2552947	A/environment/Kagoshima/KU-D3/2021	H4N6		2021	Japan
EPI1903707	A/Falcated_duck/South_Korea/JB42-30/2020	H9N2		2020	South_Korea
EPI2970726	A/Zhejiang/CNIC-ZJU01/2023	H10N5		2023	China
EPI2840129	A/Unknown/Zhejiang/ZJU01/2023	H10N5		2023	China
EPI2552995	A/environment/Kagoshima/KU-G3/2021	H4N6		2021	Japan
