# Supplementary material for: Emergence of HPAI H5N6 Clade 2.3.4.4b in Wild Birds: A Case Study From South Korea, 2023
Source: Transbound Emerg Dis. 2024 Nov 20;2024:4141478. doi: 10.1155/tbed/4141478 (PMC12020246; doi:10.1155/tbed/4141478)
Supplement: Supporting Information 5 — Table S3: Comparison of NA gene similarity between 23-JBN-F12-36/H5N6 and 20 different strains with high homology. [file 4141478.f5.xlsx]

## Sheet: aaa
Supplementary Table 3. Comparison of NA gene similarity between 23-JBN-F12-36/H5N6 and 20 different strains with high homology
1	A/mandarin_duck/South_Korea/23-JBN-F12-36/2023/EPI3053915|H5N6|		0.998	0.986	0.985	0.985	0.985	0.984	0.984	0.981	0.981	0.976	0.976	0.975	0.973	0.973	0.973	0.973	0.973	0.972	0.972	0.971
2	A/peregrine_falcon/Saga/4112A002/2023|EPI2898979|H5N6|2.3.4.4b	0.998		0.984	0.984	0.984	0.984	0.983	0.982	0.98	0.98	0.975	0.974	0.973	0.972	0.972	0.972	0.972	0.972	0.971	0.971	0.97
3	A/duck/Hunan/S40199/2021|EPI1997201|H5N6|2.3.4.4b	0.986	0.984		0.997	0.996	0.996	0.995	0.994	0.992	0.992	0.987	0.986	0.986	0.984	0.984	0.984	0.984	0.984	0.983	0.983	0.982
4	A/Changsha/1/2022|EPI2287050|H5N6|2.3.4.4b	0.985	0.984	0.997		0.995	0.995	0.994	0.994	0.992	0.992	0.986	0.986	0.985	0.984	0.984	0.984	0.984	0.984	0.982	0.982	0.981
5	A/Guangdong/1/2021|EPI2200690|H5N6|2.3.4.4b	0.985	0.984	0.996	0.995		1	0.999	0.998	0.996	0.996	0.991	0.99	0.989	0.988	0.988	0.988	0.988	0.988	0.986	0.986	0.986
6	A/Goose/Guangdong/211057/2021|EPI1930332|H5N6|2.3.4.4b	0.985	0.984	0.996	0.995	1		0.999	0.998	0.996	0.996	0.991	0.99	0.989	0.988	0.988	0.988	0.988	0.988	0.986	0.986	0.986
7	A/goose/Guangdong/S4751/2021|EPI1997233|H5N6|2.3.4.4b	0.984	0.983	0.995	0.994	0.999	0.999		0.997	0.995	0.995	0.99	0.989	0.989	0.987	0.987	0.987	0.987	0.987	0.986	0.986	0.985
8	A/Guangdong/lgf/2021|EPI2255269|H5N6|2.3.4.4b	0.984	0.982	0.994	0.994	0.998	0.998	0.997		0.996	0.996	0.991	0.99	0.989	0.988	0.988	0.988	0.988	0.988	0.986	0.986	0.986
9	A/Chicken/Guangdong/211106-3/2021|EPI1942207|H5N6|2.3.4.4b	0.981	0.98	0.992	0.992	0.996	0.996	0.995	0.996		1	0.989	0.988	0.987	0.986	0.986	0.986	0.986	0.986	0.984	0.984	0.984
10	A/Goose/Guangdong/211106-2/2021|EPI1930185|H5N6|2.3.4.4b	0.981	0.98	0.992	0.992	0.996	0.996	0.995	0.996	1		0.989	0.988	0.987	0.986	0.986	0.986	0.986	0.986	0.984	0.984	0.984
11	A/duck/Laos/NL-2175410/2021|EPI1921353|H5N6|2.3.4.4h	0.976	0.975	0.987	0.986	0.991	0.991	0.99	0.991	0.989	0.989		0.999	0.998	0.992	0.992	0.992	0.992	0.992	0.991	0.991	0.99
12	A/duck/Laos/NL-2175411/2021|EPI1921359|H5N6|2.3.4.4h	0.976	0.974	0.986	0.986	0.99	0.99	0.989	0.99	0.988	0.988	0.999		0.997	0.992	0.992	0.992	0.992	0.992	0.99	0.99	0.989
13	A/duck/Laos/NL-2175412/2021|EPI1921365|H5N6|2.3.4.4h	0.975	0.973	0.986	0.985	0.989	0.989	0.989	0.989	0.987	0.987	0.998	0.997		0.991	0.991	0.991	0.991	0.991	0.989	0.989	0.989
14	A/chicken/Laos/WKU-716/2021|EPI2774989|H5N6|2.3.4.4h	0.973	0.972	0.984	0.984	0.988	0.988	0.987	0.988	0.986	0.986	0.992	0.992	0.991		0.989	0.989	0.989	0.989	0.988	0.988	0.987
15	A/China/Original/2018|EPI1508810|H5N6|2.3.4.4h	0.973	0.972	0.984	0.984	0.988	0.988	0.987	0.988	0.986	0.986	0.992	0.992	0.991	0.989		1	1	1	0.995	0.995	0.994
16	A/Jiangsu/32888/2018|EPI1352820|H5N6|2.3.4.4h	0.973	0.972	0.984	0.984	0.988	0.988	0.987	0.988	0.986	0.986	0.992	0.992	0.991	0.989	1		1	1	0.995	0.995	0.994
17	A/Jiangsu/1/2018|EPI1342192|H5N6|2.3.4.4h	0.973	0.972	0.984	0.984	0.988	0.988	0.987	0.988	0.986	0.986	0.992	0.992	0.991	0.989	1	1		1	0.995	0.995	0.994
18	A/Jiangsu/1/2018|EPI1326833|H5N6|2.3.4.4h	0.973	0.972	0.984	0.984	0.988	0.988	0.987	0.988	0.986	0.986	0.992	0.992	0.991	0.989	1	1	1		0.995	0.995	0.994
19	A/environment/Henan/11.29_XXHM003-E/2018|EPI1822995|H5N6|2.3.4.4h	0.972	0.971	0.983	0.982	0.986	0.986	0.986	0.986	0.984	0.984	0.991	0.99	0.989	0.988	0.995	0.995	0.995	0.995		1	0.999
20	A/chicken/Chongqing/10.28_RCTYH007-O/2018|EPI1822740|H5N2|2.3.4.4h	0.972	0.971	0.983	0.982	0.986	0.986	0.986	0.986	0.984	0.984	0.991	0.99	0.989	0.988	0.995	0.995	0.995	0.995	1		0.999
21	A/chicken/Shanxi/12.01_TGRL025-C/2018|EPI1822957|H5N6|2.3.4.4h	0.971	0.97	0.982	0.981	0.986	0.986	0.985	0.986	0.984	0.984	0.99	0.989	0.989	0.987	0.994	0.994	0.994	0.994	0.999	0.999
		1	2	3	4	5	6	7	8	9	10	11	12	13	14	15	16	17	18	19	20	21
